# Supplementary material for: Data for simultaneous fermentation of galacturonic acid and five-carbon sugars by engineered Saccharomyces cerevisiae
Source: Data Brief. 2020 Mar 2;29:105359. doi: 10.1016/j.dib.2020.105359 (PMC7078300; doi:10.1016/j.dib.2020.105359)
Supplement: Multimedia component 1 [file mmc1.xlsx]

## Sheet: Xylose
	Time (h)											Growth rate	0.0444444				Consumed xylose (g/L)	Produced xylitol (g/L)	Produced glycerol (g/L)	Produced ethanol (g/L)	Yield xylitol (g/L)	Yield glycerol (g/L)	Yield ethanol (g/L)	Growth rate	Average biomass	Xylose consumption rate	Volumetric xylitol productivity	Volumetric glycerol productivity	Volumetric ethanol productivity	Specific xylose consumption rate	Specific xylitol productivity	Specific glycerol productivity	Specific ethanol productivity
D452-2 ①	0	0	3	6	9	12	24	36	48	Xylitol	0.449745	Average biomass	24.65		D452-2	1	6.0755	2.73242	0.3318	0	0.449745	0.0943876	0	0.0444444	24.65	0.193025	0.0569255	0.02765	0	0.00783062	0.00230935	0.0011217	0
OD600		49	48.2	49.4	49.4	48.2	49.8	48.2	52.2	Glycerol	0.0943876	Xylose consumption rate	0.193025			2	5.86914	2.68759	0.328923	0	0.457918	0.0560428	0	0.355556	24.9375	0.175887	0.0559914	0.00720398	0	0.00705311	0.00224527	0.000288882	0
Biomass	0	24.5	24.1	24.7	24.7	24.1	24.9	24.1	26.1	Ethanol	0	Volumetric xylitol productivity	0.0569255			3	5.65085	2.6499	0.321898	0	0.468938	0.0717663	0	0.266667	25.1625	0.18689	0.0552062	0.0134124	0	0.00742733	0.00219399	0.000533032	0
Xylose	40.9185	34.8456	33.3238	32.555	31.8308	31.3304	30.213	29.2368	28.7701	6.0755		Volumetric glycerol productivity	0.02765		YE9	1	33.3255	3.92492	0.683204	11.171	0.119231	0.0207543	0.33935	0.633333	25.625	3.65763	0.436102	0.0759115	1.24122	0.142737	0.0170186	0.0029624	0.0484377
Xylitol	0	0	0.616365	1.08122	1.46729	1.69789	2.35202	2.55108	2.73242	2.73242		Volumetric ethanol productivity	0			2	34.2533	3.84871	0.554462	11.2458	0.119109	0.0163157	0.33092	0.766667	26.3875	3.77594	0.641452	0.0616069	1.24953	0.143096	0.0243089	0.0023347	0.0473532
Glycerol	0.0520028	0	0.275577	0.239893	0.329269	0.3318	0.305498	0.295035	0.308245	0.3318						3	33.6471	3.63837	0.624563	11.3863	0.117463	0.0186235	0.342181	0.9	26.6375	3.6973	0.606395	0.0520469	1.26515	0.138801	0.0227647	0.0019539	0.047495
Acetate	0	0	0	0	0	0	0	0	0						T-test		7.86888e-08	0.000233779	0.00141958	5.91168e-09	4.36233e-07	0.00773667	6.04795e-08	0.010629	0.0184891	5.91076e-08	0.00134494	0.00689892	5.91168e-09	6.99784e-08	0.000997045	0.00998803	1.54653e-08
Ethanol	0	0.762989	0	0	0	0	0	0	0	0
	Time (h)											Growth rate	0.355556
D452-2 ②	0	0	3	6	9	12	24	36	48	Xylitol	0.457918	Average biomass	24.9375		Average		Consumed xylose (g/L)	Produced xylitol (g/L)	Produced glycerol (g/L)	Produced ethanol (g/L)	Yield xylitol (g/L)	Yield glycerol (g/L)	Yield ethanol (g/L)	Growth rate	Average biomass	Xylose consumption rate	Volumetric xylitol productivity	Volumetric glycerol productivity	Volumetric ethanol productivity	Specific xylose consumption rate	Specific xylitol productivity	Specific glycerol productivity	Specific ethanol productivity
OD600		47	49.4	50.2	50.2	49.4	50.6	50.2	52	Glycerol	0.0560428	Xylose consumption rate	0.175887		D452-2		5.86516	2.68997	0.32754	0	0.458867	0.0740656	0	0.222222	24.9167	0.185267	0.056041	0.0160888	0	0.00743702	0.00224954	0.000647872	0
Biomass	0	23.5	24.7	25.1	25.1	24.7	25.3	25.1	26	Ethanol	0	Volumetric xylitol productivity	0.0559914		YE9		33.742	3.804	0.620743	11.2677	0.118601	0.0185645	0.337484	0.766667	26.2167	3.71029	0.561316	0.0631884	1.25197	0.141544	0.0213641	0.002417	0.047762
Xylose	40.9185	34.7852	32.9838	32.4116	31.7634	31.5258	30.5639	29.3779	28.9161	5.86914		Volumetric glycerol productivity	0.00720398
Xylitol	0	0	0.624143	1.07306	1.69081	1.73683	2.36056	2.53584	2.68759	2.68759		Volumetric ethanol productivity	0		Standard deviation		Consumed xylose (g/L)	Produced xylitol (g/L)	Produced glycerol (g/L)	Produced ethanol (g/L)	Yield xylitol (g/L)	Yield glycerol (g/L)	Yield ethanol (g/L)	Growth rate	Average biomass	Xylose consumption rate	Volumetric xylitol productivity	Volumetric glycerol productivity	Volumetric ethanol productivity	Specific xylose consumption rate	Specific xylitol productivity	Specific glycerol productivity	Specific ethanol productivity
Glycerol	0.0520028	0.0168679	0.215847	0.274049	0.263126	0.300134	0.297855	0.317709	0.345791	0.328923					D452-2		0.21235	0.0413144	0.00509378	0	0.00963154	0.0192755	0	0.160247	0.256884	0.0086835	0.000860716	0.0104825	0	0.000388849	5.77998e-05	0.000428123	0
Acetate	0	0	0	0	0	0	0	0	0						YE9		0.471164	0.148414	0.0644557	0.109347	0.000987501	0.00221991	0.00585802	0.133333	0.527425	0.060214	0.109846	0.0120107	0.0121497	0.0023828	0.00384168	0.000509265	0.000589497
Ethanol	0	0.722834	0	0	0	0	0	0	0	0
	Time (h)											Growth rate	0.266667
D452-2 ③	0	0	3	6	9	12	24	36	48	Xylitol	0.468938	Average biomass	25.1625
OD600		48.6	50.4	50.4	51	49.6	51	49.6	52	Glycerol	0.0717663	Xylose consumption rate	0.18689
Biomass	0	24.3	25.2	25.2	25.5	24.8	25.5	24.8	26	Ethanol	0	Volumetric xylitol productivity	0.0552062
Xylose	40.9185	34.8857	32.8218	32.5882	31.762	31.687	30.4003	29.2856	29.2349	5.65085		Volumetric glycerol productivity	0.0134124
Xylitol	0	0	0.642544	1.12296	1.48169	1.75212	2.3229	2.41502	2.6499	2.6499		Volumetric ethanol productivity	0
Glycerol	0.0520028	0	0.217172	0.254319	0.301809	0.295584	0.321898	0.308936	0.288743	0.321898
Acetate	0	0	0	0	0	0	0	0	0
Ethanol	0	0.691177	0	0	0	0	0	0	0	0
	Time (h)											Growth rate	0.633333
YE9 ①	0	0	3	6	9	12	24	36	48	Xylitol	0.119231	Average biomass	25.625
OD600		48	52	51.8	52	51	51.2	50	54	Glycerol	0.0207543	Xylose consumption rate	3.65763
Biomass	0	24	26	25.9	26	25.5	25.6	25	27	Ethanol	0.33935	Volumetric xylitol productivity	0.436102
Xylose	40.9185	33.5091	13.5213	2.79002	0.590492	0.265355	0.189172	0.17875	0.183684	33.3255		Volumetric glycerol productivity	0.0759115
Xylitol	0	0	2.54082	3.87158	3.92492	3.65259	2.69703	2.09281	1.57341	3.92492		Volumetric ethanol productivity	1.24122
Glycerol	0.0520028	0	0.519271	0.642364	0.683204	0.66107	0.499608	0.396899	0.248671	0.683204
Acetate	0	0	0	0	0.191684	0.323173	0	0	0.170283	0.323173
Ethanol	0	0.799259	6.82633	10.5393	11.171	10.6407	9.41328	7.66737	6.70001	11.171
	Time (h)											Growth rate	0.766667
YE9 ②	0	0	3	6	9	12	24	36	48	Xylitol	0.119109	Average biomass	26.3875
OD600		49.8	53.4	54.4	53.4	50.8	52.4	52.4	55.6	Glycerol	0.0163157	Xylose consumption rate	3.77594
Biomass	0	24.9	26.7	27.2	26.7	25.4	26.2	26.2	27.8	Ethanol	0.33092	Volumetric xylitol productivity	0.641452
Xylose	40.9185	34.4412	12.6895	2.12861	0.457732	0.233391	0.197633	0.187814	0.198561	34.2533		Volumetric glycerol productivity	0.0616069
Xylitol	0	0	2.46449	3.84871	3.80226	3.48294	2.56102	1.93232	1.44652	3.84871		Volumetric ethanol productivity	1.24953
Glycerol	0.0520028	0	0.500237	0.543327	0.554462	0.53141	0.457718	0.323611	0.250861	0.554462
Acetate	0	0	0	0.0427425	0.217807	0.276683	0.0710291	0.228909	0.389484	0.389484
Ethanol	0	0.744632	7.21447	10.676	11.2458	10.6989	9.83393	7.92529	6.81696	11.2458
	Time (h)											Growth rate	0.9
YE9 ③	0	0	3	6	9	12	24	36	48	Xylitol	0.117463	Average biomass	26.6375
OD600		50.6	54.4	56	53.6	51.6	53.8	52.4	53.8	Glycerol	0.0186235	Xylose consumption rate	3.6973
Biomass	0	25.3	27.2	28	26.8	25.8	26.9	26.2	26.9	Ethanol	0.342181	Volumetric xylitol productivity	0.606395
Xylose	40.9185	33.8085	13.3781	2.83383	0.532771	0.272262	0.182004	0.161396	0.172251	33.6471		Volumetric glycerol productivity	0.0520469
Xylitol	0	0	2.28305	3.63837	3.63418	3.56612	2.5787	1.86861	1.42661	3.63837		Volumetric ethanol productivity	1.26515
Glycerol	0.0520028	0	0.421682	0.514813	0.571924	0.624563	0.540554	0.363374	0.390633	0.624563
Acetate	0	0	0	0.0530982	0.325313	0.365359	0.10709	0.233753	0	0.325313
Ethanol	0	0.761224	6.77902	10.6747	11.3863	9.41438	10.065	8.48313	7.45344	11.3863

## Sheet: Arabinose
	Time (h)											Growth rate	0.533333				Consumed arabinose (g/L)	Produced arabitol (g/L)	Produced glycerol (g/L)	Produced ethanol (g/L)	Yield arabitol (g/L)	Yield glycerol (g/L)	Yield ethanol (g/L)	Growth rate	Average biomass	Arabinose consumption rate	Volumetric arabitol productivity	Volumetric glycerol productivity	Volumetric ethanol productivity	Specific arabinose consumption rate	Specific arabitol productivity	Specific glycerol productivity	Specific ethanol productivity
D452-2 ①	0	0	3	6	9	28	36	48	72	Arabitol	0	Average biomass	26.35		D452-2	1	0.565901	0	-0.475439	-0.660923	0	-0.840145	-1.16791	0.533333	26.35	0.0382509	0	0.000695555	0	0.00145165	0	2.63968e-05	0
OD600	0	46.4	48.8	49.8	51.2	53.2	59.4	58.6	54.2	Glycerol	-0.840145	Arabinose consumption rate	0.0382509			2	1.4916	0	-0.463257	-0.986019	0	-0.310578	-0.661049	0.2	27.625	0.0918534	0	0	0	0.00332501	0	0	0
Biomass	0	23.2	24.4	24.9	25.6	26.6	29.7	29.3	27.1	Ethanol	-1.16791	Volumetric Arabitol productivity	0			3	1.76467	0	0.0241993	-0.828937	0	-0.276772	-0.469742	0.266667	26.9625	0.0970753	0	0.000576142	0	0.00360038	0	2.13683e-05	0
Arabinose	41.9968	35.7688	35.5084	35.5629	35.2127	34.6978	34.2613	33.9861	35.2029	0.565901		Volumetric glycerol productivity	0.000695555		YE9	1	30.1037	4.10198	0.144492	1.88543	0.168671	-0.0141206	0.0775276	0.266667	26.3375	0.584704	0.085458	0	0.0522561	0.0222005	0.00324473	0	0.0019841
Arabitol	0	0	0	0	0	0	0	0	0	0		Volumetric ethanol productivity	0			2	30.2659	3.98442	0.245754	1.80539	0.178647	-0.0145416	0.0705382	0.6	25.4125	0.680192	0.0811089	0	0.049017	0.026766	0.00319169	0	0.00192886
Glycerol	0.628563	0.525519	0.448366	0.57032	0.473162	0	0	0	0.0500799	-0.475439					T-test		9.59896e-06	2.80467e-06	0.103354	0.000223252	2.16032e-05	0.1449	0.0522835	0.618883	0.156605	0.000999793	1.62332e-05	0.223713	2.98163e-05	0.00146852	5.10789e-07	0.224886	2.56824e-06
Acetate	0	0	0	0	0	0	0	0	0	0
Ethanol	0	0.660923	0	0	0	0	0	0	0	-0.660923
	Time (h)											Growth rate	0.2		Average		Consumed arabinose (g/L)	Produced arabitol (g/L)	Produced glycerol (g/L)	Produced ethanol (g/L)	Yield arabitol (g/L)	Yield glycerol (g/L)	Yield ethanol (g/L)	Growth rate	Average biomass	Arabinose consumption rate	Volumetric arabitol productivity	Volumetric glycerol productivity	Volumetric ethanol productivity	Specific arabinose consumption rate	Specific arabitol productivity	Specific glycerol productivity	Specific ethanol productivity
D452-2 ②	0	0	3	6	9	28	36	48	72	Arabitol	0	Average biomass	27.625		D452-2		1.27406	0	-0.304832	-0.825293	0	-0.475832	-0.766234	0.333333	26.9792	0.0757265	0	0.000423899	0	0.00279235	0	1.59217e-05	0
OD600	0	50.8	49.6	53	52.6	57.6	63	61	54.4	Glycerol	-0.310578	Arabinose consumption rate	0.0918534		YE9		30.1848	4.0432	0.195123	1.84541	0.173659	-0.0143311	0.0740329	0.433333	25.875	0.632448	0.0832834	0	0.0506366	0.0244833	0.00321821	0	0.00195648
Biomass	0	25.4	24.8	26.5	26.3	28.8	31.5	30.5	27.2	Ethanol	-0.661049	Volumetric Arabitol productivity	0
Arabinose	41.9968	37.5684	35.2587	35.4322	34.7603	34.9965	35.195	34.8052	36.0768	1.4916		Volumetric glycerol productivity	0		Standard deviation		Consumed arabinose (g/L)	Produced arabitol (g/L)	Produced glycerol (g/L)	Produced ethanol (g/L)	Yield arabitol (g/L)	Yield glycerol (g/L)	Yield ethanol (g/L)	Growth rate	Average biomass	Arabinose consumption rate	Volumetric arabitol productivity	Volumetric glycerol productivity	Volumetric ethanol productivity	Specific arabinose consumption rate	Specific arabitol productivity	Specific glycerol productivity	Specific ethanol productivity
Arabitol	0	0	0	0	0	0	0	0	0	0		Volumetric ethanol productivity	0		D452-2		0.628294	0	0.285015	0.162579	0	0.315957	0.360775	0.176383	0.637663	0.0325597	0	0.000371931	0	0.00116921	0	1.40159e-05	0
Glycerol	0.628563	0.463257	0.53707	0.590386	0	0.0282588	0	0	0	-0.463257					YE9		0.114715	0.0831269	0.071603	0.0565955	0.007054	0.00029774	0.00494223	0.235702	0.654074	0.06752	0.00307528	0	0.00229037	0.00322836	3.75009e-05	0	3.90606e-05
Acetate	0	0	0	0	0	0	0	0	0	0
Ethanol	0	0.986019	0	0	0	0	0	0	0	-0.986019
	Time (h)											Growth rate	0.266667
D452-2 ③	0	0	3	6	9	28	36	48	72	Arabitol	0	Average biomass	26.9625
OD600	0	50	48.2	50	52.4	56.6	60	59.4	54.8	Glycerol	-0.276772	Arabinose consumption rate	0.0970753
Biomass	0	25	24.1	25	26.2	28.3	30	29.7	27.4	Ethanol	-0.469742	Volumetric Arabitol productivity	0
Arabinose	41.9968	37.7645	35.5368	35.1434	34.6841	35.0464	34.6757	34.5379	35.9998	1.76467		Volumetric glycerol productivity	0.000576142
Arabitol	0	0	0	0	0	0	0	0	0	0		Volumetric ethanol productivity	0
Glycerol	0.628563	0.529893	0.554092	0.516893	0	0.0324981	0.0518422	0.0349424	0.0414823	0.0241993
Acetate	0	0	0	0	0	0	0	0	0	0
Ethanol	0	0.828937	0	0	0	0	0	0	0	-0.828937
	Time (h)											Growth rate	0.266667
YE9 ①	0	0	3	6	9	28	36	48	72	Arabitol	0.168671	Average biomass	26.3375
OD600	0	48.8	49	49	51.2	54.6	53	56.2	59.6	Glycerol	-0.0141206	Arabinose consumption rate	0.584704
Biomass	0	24.4	24.5	24.5	25.6	27.3	26.5	28.1	29.8	Ethanol	0.0775276	Volumetric Arabitol productivity	0.085458
L-Arabinose	42.1897	35.8474	35.4635	33.0063	31.8669	19.4756	15.5026	11.5279	5.74367	30.1037		Volumetric glycerol productivity	0
Arabitol	0	0	0	0	0	3.78881	4.05946	4.10198	3.7869	4.10198		Volumetric ethanol productivity	0.0522561
Glycerol	0.565888	0.425081	0.569573	0.488543	0.427192	0	0	0	0	0.144492
Acetate	0	0	0.493868	0.196087	0.18558	0	0	0	0	0.493868
Ethanol	0	0	0	0.99765	1.05026	1.48665	1.88122	1.88543	1.49405	1.88543
	Time (h)											Growth rate	0.6
YE9 ②	0	0	3	6	9	28	36	48	72	Arabitol	0.178647	Average biomass	25.4125
OD600	0	44.4	45.6	47.2	49.8	52.8	52	56.8	58	Glycerol	-0.0145416	Arabinose consumption rate	0.680192
Biomass	0	22.2	22.8	23.6	24.9	26.4	26	28.4	29	Ethanol	0.0705382	Volumetric Arabitol productivity	0.0811089
L-Arabinose	42.1897	34.274	33.3502	30.8217	28.7023	15.2286	11.9706	8.67946	4.00804	30.2659		Volumetric glycerol productivity	0
Arabitol	0	0	0	0	0	3.74636	3.98442	3.89323	3.76123	3.98442		Volumetric ethanol productivity	0.049017
Glycerol	0.565888	0.440116	0.68587	0.640991	0.521785	0.213259	0.16246	0	0	0.245754
Acetate	0	0	0.627703	0.508303	0.36825	0	0	0	0	0.627703
Ethanol	0	0	0.84012	0.878703	1.05768	1.79328	1.76461	1.80539	1.46687	1.80539

## Sheet: galUA
20 g/L Galacturonic acid (galUA)																	Consumed galUA (g/L)	Produced glycerol (g/L)	Produced ethanol (g/L)	Yield glycerol (g/L)	Yield ethanol (g/L)	Growth rate	Average biomass	galUA consumption rate	Volumetric glycerol productivity	Volumetric ethanol productivity	Specific gaUA consumption rate	Specific glycerol productivity	Specific ethanol productivity
	Time (h)											Growth rate	2.13333		D452-2	1	-0.613046	-0.00572881	0	-0.0110843	0	2.13333	27.3375	-0.00851453	0.00699496	0	-0.00031146	0.000255874	0
D452-2 ①	0	0	3	6	12	24	36	48	72	Glycerol	-0.0110843	Average biomass	27.3375			2	-1.17186	0.0331594	0	0.0320949	0	1.4	26.275	-0.0162758	0	0	-0.000619441	0	0
OD600	0	48.6	55	56.8	54.2	63.4	58.4	52	49	Ethanol	0	galUA consumption rate	-0.00851453			3	-1.10683	0.0427059	-0.210564	-0.121884	0.190241	1.46667	26.925	-0.0153726	0	0	-0.000570942	0	0
Biomass	0	24.3	27.5	28.4	27.1	31.7	29.2	26	24.5			Volumetric glycerol productivity	0.00699496		YE9	1	6.15985	0.302619	0.30522	0.0491277	0.0977676	1.6	30	0.27572	0.00420305	0.0868038	0.00919068	0.000140102	0.00289346
Galacturonic acid	0	18.4132	15.8016	15.3725	15.9986	17.266	17.8964	17.6128	19.0263	-0.613046		Volumetric ethanol productivity	0			2	7.17035	0.392937	0.3228	0.038894	0.0680795	1.13333	27.1875	0.265922	0.0163724	0.0943579	0.00978105	0.000602203	0.00347064
Glycerol	0	0.257547	0.227567	0.244235	0.176093	0.179432	0.251819	0.155722	0.246745	-0.00572881					T-test		0.0004184	0.00356409	0.0241872	0.281867	0.828508	0.45289	0.217028	1.08215e-05	0.24	6.59798e-05	3.54709e-05	0.256415	0.000670163
Acetate	0	0	0	0	0	0	0	0	0
Ethanol	0	0	0.729486	0	0	0	0	0	0	0
	Time (h)											Growth rate	1.4		Average		Consumed galUA (g/L)	Produced glycerol (g/L)	Produced ethanol (g/L)	Yield glycerol (g/L)	Yield ethanol (g/L)	Growth rate	Average biomass	galUA consumption rate	Volumetric glycerol productivity	Volumetric ethanol productivity	Specific gaUA consumption rate	Specific glycerol productivity	Specific ethanol productivity
D452-2 ②	0	0	3	6	12	24	36	48	72	Glycerol	0.0320949	Average biomass	26.275		D452-2		-0.963911	0.0233788	-0.0701879	-0.0336244	0.0634135	1.66667	26.8458	-0.0133877	0.00233165	0	-0.000500614	8.52914e-05	0
OD600	0	50	54.2	55	52.6	62.2	51.2	48.6	46.6	Ethanol	0	galUA consumption rate	-0.0162758		YE9		6.6651	0.347778	0.31401	0.0440108	0.0829236	1.36667	28.5938	0.270821	0.0102877	0.0905808	0.00948587	0.000371152	0.00318205
Biomass	0	25	27.1	27.5	26.3	31.1	25.6	24.3	23.3			Volumetric glycerol productivity	0.00719373
Galacturonic acid	0	17.8124	15.6207	15.4875	15.9523	17.7036	16.7793	18.2347	18.9843	-1.17186		Volumetric ethanol productivity	0		Standard deviation		Consumed galUA (g/L)	Produced glycerol (g/L)	Produced ethanol (g/L)	Yield glycerol (g/L)	Yield ethanol (g/L)	Growth rate	Average biomass	galUA consumption rate	Volumetric glycerol productivity	Volumetric ethanol productivity	Specific gaUA consumption rate	Specific glycerol productivity	Specific ethanol productivity
Glycerol	0	0.225815	0.217423	0.220081	0.228681	0.238922	0.258974	0.200226	0.23039	0.0331594					D452-2		0.305592	0.0256559	0.121569	0.0794255	0.109835	0.405518	0.535656	0.00424434	0.00403854	0	0.000165598	0.000147729	0
Acetate	0	0	0	0	0	0	0	0	0	0					YE9		0.714533	0.0638645	0.0124315	0.00723636	0.0209926	0.329983	1.98874	0.00692814	0.00860503	0.00534159	0.00041746	0.000326755	0.000408126
Ethanol	0	0	0	0	0	0	0	0	0	0
	Time (h)											Growth rate	1.46667
D452-2 ③	0	0	3	6	12	24	36	48	72	Glycerol	-0.121884	Average biomass	26.925
OD600	0	51.8	56.2	56	57.2	64.2	51.8	48.8	44.8	Ethanol	0.190241	galUA consumption rate	-0.0153726
Biomass	0	25.9	28.1	28	28.6	32.1	25.9	24.4	22.4			Volumetric glycerol productivity	0.00767402
Galacturonic acid	0	17.3629	15.2363	15.7629	15.7258	17.7268	17.5947	18.1269	18.4697	-1.10683		Volumetric ethanol productivity	0
Glycerol	0	0.233559	0.241629	0.217962	0.265847	0.277913	0.276265	0.238907	0.263872	0.0427059
Acetate	0	0	0	0	0	0	0	0	0	0
Ethanol	0	0.210564	0.854324	0	0	0	0	0	0	-0.210564
	Time (h)											Growth rate	1.6
YE9 ①	0	0	3	6	12	24	36	48	72	Glycerol	0.0491277	Average biomass	30
OD600	0	51.6	56.4	62.2	56	60.4	61.6	66.6	65.2	Ethanol	0.0977676	GalA consumption rate	0.27572
Biomass	0	25.8	28.2	31.1	28	30.2	30.8	33.3	32.6			Volumetric glycerol productivity	0.00420305
Galacturonic acid	20.3953	16.2215	13.0996	11.9248	9.66572	9.60416	9.13157	9.62222	10.0616	6.15985		Volumetric ethanol productivity	0.0868038
Glycerol	0.273522	0.669085	0.553228	0.778643	0.786823	0.883841	0.879401	0.962672	0.971705	0.302619
Acetate	0	0	0	0	0	0	0	0	0	0
Ethanol	0	0.284873	0.590093	0.520823	0	0	0	0	0	0.30522
	Time (h)											Growth rate	1.13333
YE9 ②	0	0	3	6	12	24	36	48	72	Glycerol	0.038894	Average biomass	27.1875
OD600	0	46.4	49.8	52.8	52.2	60.2	54.8	56.2	62.6	Ethanol	0.0680795	GalA consumption rate	0.265922
Biomass	0	23.2	24.9	26.4	26.1	30.1	27.4	28.1	31.3			Volumetric glycerol productivity	0.0163724
Galacturonic acid	20.3953	17.1865	13.7208	12.7807	11.7259	10.8043	10.6598	10.6468	10.0161	7.17035		Volumetric ethanol productivity	0.0943579
Glycerol	0.273522	0.732466	0.557226	0.888151	1.0659	1.1254	1.10851	1.11804	1.01135	0.392937
Acetate	0	0	0	0	0	0	0	0	0	0
Ethanol	0	0.243347	0.479287	0.566147	0	0	0	0	0	0.3228

## Sheet: Summary
40 g/L Xylose											40 g/L Arabinose											20 g/L Galacturonic acid
D452-2											D452-2											D452-2
Average	Time (h)										Average	Time (h)										Average	Time (h)
	0	0	3	6	9	12	24	36	48			0	0	3	6	9	28	36	48	72			0	0	3	6	12	24	36	48	72
OD600	#DIV/0!	48.2	49.3333	50	50.2	49.0667	50.4667	49.3333	52.0667		OD600	0	49.0667	48.8667	50.9333	52.0667	55.8	60.8	59.6667	54.4667		OD600	0	50.1333	55.1333	55.9333	54.6667	63.2667	53.8	49.8	46.8
Biomass	0	24.1	24.6667	25	25.1	24.5333	25.2333	24.6667	26.0333		Biomass	0	24.5333	24.4333	25.4667	26.0333	27.9	30.4	29.8333	27.2333		Biomass	0	25.0667	27.5667	27.9667	27.3333	31.6333	26.9	24.9	23.4
Xylose	40.9185	34.8389	33.0431	32.5183	31.7854	31.5144	30.3924	29.3001	28.9737		L-Arabinose	41.9968	37.0339	35.4346	35.3795	34.8857	34.9136	34.7107	34.4431	35.7599		Galacturonic acid	0	17.8628	15.5528	15.541	15.8923	17.5655	17.4235	17.9915	18.8267
Xylitol	0	0	0.627684	1.09241	1.5466	1.72895	2.34516	2.50064	2.68997		Arabitol	0	0	0	0	0	0	0	0	0		Glycerol	0	0.238974	0.228873	0.227426	0.22354	0.232089	0.262353	0.198285	0.247002
Glycerol	0.0520028	0.00562264	0.236199	0.256087	0.298068	0.309173	0.308417	0.307227	0.31426		Glycerol	0.628563	0.506223	0.513176	0.5592	0.157721	0.0202523	0.0172807	0.0116475	0.0305207		Acetate	0	0	0	0	0	0	0	0	0
Acetate	0	0	0	0	0	0	0	0	0		Acetate	0	0	0	0	0	0	0	0	0		Ethanol	0	0.0701879	0.527937	0	0	0	0	0	0
Ethanol	0	0.725667	0	0	0	0	0	0	0		Ethanol	0	0.825293	0	0	0	0	0	0	0		Standard deviation	Time (h)
Standard deviation	Time (h)										Standard deviation	Time (h)											0	0	3	6	12	24	36	48	72
	0	0	3	6	9	12	24	36	48			0	0	3	6	9	28	36	48	72		OD600	0	1.60416	1.00664	0.90185	2.33524	1.00664	3.995	1.90788	2.10713
OD600	#DIV/0!	1.0583	1.10151	0.52915	0.8	0.757188	0.61101	1.02632	0.11547		OD600	0	2.34379	0.702377	1.79258	0.757188	2.30651	1.92873	1.22202	0.305505		Biomass	0	0.802081	0.503322	0.450925	1.16762	0.503322	1.9975	0.953939	1.05357
Biomass	0	0.52915	0.550757	0.264575	0.4	0.378594	0.305505	0.51316	0.057735		Biomass	0	1.17189	0.351188	0.896289	0.378594	1.15326	0.964365	0.61101	0.152753		Galacturonic acid	0	0.52698	0.288654	0.200598	0.145998	0.259571	0.577917	0.332327	0.309922
Xylose	0	0.0505851	0.256232	0.0938647	0.0392921	0.178578	0.175577	0.0716576	0.237649		L-Arabinose	0	1.09998	0.153003	0.214674	0.285727	0.188522	0.467838	0.417738	0.483859		Glycerol	0	0.0165447	0.0121556	0.0145954	0.0450975	0.0495945	0.0125683	0.0416266	0.0167426
Xylitol	0	0	0.0134443	0.0267641	0.1251	0.0279575	0.019747	0.0745435	0.0413144		Arabitol	0	0	0	0	0	0	0	0	0		Acetate	0	0	0	0	0	0	0	0	0
Glycerol	8.49837e-18	0.0097387	0.0341089	0.0171462	0.0332297	0.0197276	0.0122845	0.0114335	0.028996		Glycerol	0	0.0372738	0.0567686	0.0379875	0.27318	0.0176666	0.0299311	0.020174	0.026779		Ethanol	0	0.121569	0.461448	0	0	0	0	0	0
Acetate	0	0	0	0	0	0	0	0	0		Acetate	0	0	0	0	0	0	0	0	0
Ethanol	0	0.0359895	0	0	0	0	0	0	0		Ethanol	0	0.162579	0	0	0	0	0	0	0
YE9											YE9											YE9
Average	Time (h)										Average	Time (h)										Average	Time (h)
	0	0	3	6	9	12	24	36	48			0	0	3	6	9	28	36	48	72			0	0	3	6	12	24	36	48	72
OD600	#DIV/0!	49.4667	53.2667	54.0667	53	51.1333	52.4667	51.6	54.4667		OD600	0	46.6	47.3	48.1	50.5	53.7	52.5	56.5	58.8		OD600	0	49	53.1	57.5	54.1	60.3	58.2	61.4	63.9
Biomass	0	24.7333	26.6333	27.0333	26.5	25.5667	26.2333	25.8	27.2333		Biomass	0	23.3	23.65	24.05	25.25	26.85	26.25	28.25	29.4		Biomass	0	24.5	26.55	28.75	27.05	30.15	29.1	30.7	31.95
Xylose	40.9185	33.9196	13.1963	2.58416	0.526999	0.257002	0.189603	0.175987	0.184832		L-Arabinose	42.1897	35.0607	34.4069	31.914	30.2846	17.3521	13.7366	10.1037	4.87586		Galacturonic acid	20.3953	16.704	13.4102	12.3527	10.6958	10.2042	9.8957	10.1345	10.0388
Xylitol	0	0	2.42945	3.78622	3.78712	3.56722	2.61225	1.96458	1.48218		Arabitol	0	0	0	0	0	3.76758	4.02194	3.9976	3.77406		Glycerol	0.273522	0.700775	0.555227	0.833397	0.926362	1.00462	0.993956	1.04036	0.991527
Glycerol	0.0520028	0	0.480397	0.566835	0.603197	0.605681	0.499293	0.361295	0.296722		Glycerol	0.565888	0.432599	0.627721	0.564767	0.474489	0.106629	0.08123	0	0		Acetate	0	0	0	0	0	0	0	0	0
Acetate	0	0	0	0.0319469	0.244935	0.321738	0.0593731	0.154221	0.186589		Acetate	0	0	0.560785	0.352195	0.276915	0	0	0	0		Ethanol	0	0.26411	0.53469	0.543485	0	0	0	0	0
Ethanol	0	0.768372	6.93994	10.63	11.2677	10.2513	9.77074	8.02526	6.99014		Ethanol	0	0	0.42006	0.938177	1.05397	1.63997	1.82292	1.84541	1.48046		Standard deviation	Time (h)
Standard deviation	Time (h)										Standard deviation	Time (h)											0	0	3	6	12	24	36	48	72
	0	0	3	6	9	12	24	36	48			0	0	3	6	9	28	36	48	72		OD600	0	3.67696	4.6669	6.6468	2.68701	0.141421	4.80833	7.35391	1.83848
OD600	#DIV/0!	1.33167	1.20554	2.11975	0.87178	0.416333	1.30128	1.38564	0.986577		OD600	0	3.11127	2.40416	1.27279	0.989949	1.27279	0.707107	0.424264	1.13137		Biomass	0	1.83848	2.33345	3.3234	1.3435	0.0707107	2.40416	3.67696	0.919239
Biomass	0	0.665833	0.602771	1.05987	0.43589	0.208167	0.650641	0.69282	0.493288		Biomass	0	1.55563	1.20208	0.636396	0.494975	0.636396	0.353553	0.212132	0.565685		Galacturonic acid	0	0.682359	0.439287	0.605169	1.45673	0.848634	1.08064	0.724497	0.0321743
Xylose	0	0.475839	0.444705	0.39512	0.0665679	0.0207378	0.00782371	0.0134237	0.0131926		L-Arabinose	0	1.11255	1.49433	1.54475	2.2377	3.00311	2.49748	2.01415	1.22727		Glycerol	0	0.0448166	0.00282638	0.0774337	0.197337	0.17081	0.162005	0.109865	0.0280328
Xylitol	0	0	0.132405	0.128553	0.145959	0.0848302	0.0739538	0.115529	0.0796323		Arabitol	0	0	0	0	0	0.0300155	0.0530602	0.147614	0.0181527		Acetate	0	0	0	0	0	0	0	0	0
Glycerol	8.49837e-18	0	0.0517317	0.0669457	0.069836	0.0668608	0.0414191	0.0366885	0.0813372		Glycerol	0	0.0106312	0.0822342	0.107797	0.0668877	0.150797	0.114877	0	0		Ethanol	0	0.0293634	0.0783517	0.0320495	0	0	0	0	0
Acetate	0	0	0	0.0281472	0.0708246	0.0443551	0.0544883	0.133581	0.195253		Acetate	0	0	0.0946358	0.22077	0.129167	0	0	0	0
Ethanol	0	0.0280059	0.238925	0.078525	0.109347	0.725402	0.330434	0.416965	0.405471		Ethanol	0	0	0.594054	0.0841087	0.00525062	0.216819	0.0824534	0.0565955	0.0192249

## Sheet: Summary_2
		D-xylose						L-arabinose					D-galacturonic acid					Average						Standard deviation
																		D-xylose		L-arabinose		D-galacturonic acid		D-xylose		L-arabinose		D-galacturonic acid
		D452-2			YE9			D452-2			YE9		D452-2			YE9		D452-2	YE9	D452-2	YE9	D452-2	YE9	D452-2	YE9	D452-2	YE9	D452-2	YE9
		1	2	3	1	2	3	1	2	3	1	2	1	2	3	1	2
Consumed (g/L)	galUA	-	-	-	-	-	-	-	-	-	-	-	-0.613046	-1.17186	-1.10683	6.15985	7.17035	-	-	-	-	-0.963911	6.6651	-	-	-	-	0.305592	0.714533
	Xylose	6.0755	5.86914	5.65085	33.3255	34.2533	33.6471	-	-	-	-	-	-	-	-	-	-	5.86516	33.742	-	-	-	-	0.21235	0.471164	-	-	-	-
	Arabinose	-	-	-	-	-	-	0.565901	1.4916	1.76467	30.1037	30.2659	-	-	-	-	-	-	-	1.27406	30.1848	-	-	-	-	0.628294	0.114715	-	-
Produced (g/L)	Arabitol	-	-	-	-	-	-	0	0	0	4.10198	3.98442	-	-	-	-	-	-	-	0	4.0432	-	-	-	-	0	0.0831269	-	-
	Xylitol	2.73242	2.68759	2.6499	3.92492	3.84871	3.63837	-	-	-	-	-	-		-	-	-	2.68997	3.804	-	-	-	-	0.0413144	0.148414	-	-	-	-
	Glycerol	0.3318	0.328923	0.321898	0.683204	0.554462	0.624563	-0.475439	-0.463257	0.0241993	0.144492	0.245754	-0.00572881	0.0331594	0.0427059	0.302619	0.392937	0.32754	0.620743	-0.304832	0.195123	0.0233788	0.347778	0.00509378	0.0644557	0.285015	0.071603	0.0256559	0.0638645
	Acetate	0	0	0	0.323173	0.389484	0.325313	0	0	0	0.493868	0.627703	0	0	0	0	0	0	0.34599	0	0.560785	0	0	0	0.0376824	0	0.0946358	0	0
	Ethanol	0	0	0	11.171	11.2458	11.3863	-0.660923	-0.986019	-0.828937	1.88543	1.80539	0	0	-0.210564	0.30522	0.3228	0	11.2677	-0.825293	1.84541	-0.0701879	0.31401	0	0.109347	0.162579	0.0565955	0.121569	0.0124315
Yield (g/g)	Arabitol		-	-	-	-	-	-	-	-	-	-	-	-	-	-	-	-	-	-	-	-	-	-	-	-	-	-	-
	Xylitol	0.449745	0.457918	0.468938	0.119231	0.119109	0.117463	0	0	0	0.168671	0.178647	-	-	-	-	-	0.458867	0.118601	0	0.173659	-	-	0.00963154	0.000987501	0	0.007054	-	-
	Glycerol	0.0943876	0.0560428	0.0717663	0.0207543	0.0163157	0.0186235	-0.840145	-0.310578	-0.276772	-0.0141206	-0.0145416	-0.0110843	0.0320949	-0.121884	0.0491277	0.038894	0.0740656	0.0185645	-0.475832	-0.0143311	-0.0336244	0.0440108	0.0192755	0.00221991	0.315957	0.00029774	0.0794255	0.00723636
	Acetate	-	-	-	-	-	-	-	-	-	-	-	-	-	-	-	-	-	-	-	-	-	-	-	-	-	-	-	-
	Ethanol	0	0	0	0.33935	0.33092	0.342181	-1.16791	-0.661049	-0.469742	0.0775276	0.0705382	0	0	0.190241	0.0977676	0.0680795	0	0.337484	-0.766234	0.0740329	0.0634135	0.0829236	0	0.00585802	0.360775	0.00494223	0.109835	0.0209926
Growth rate		0.0444444	0.355556	0.266667	0.633333	0.766667	0.9	0.533333	0.2	0.266667	0.266667	0.6	2.13333	1.4	1.46667	1.6	1.13333	0.222222	0.766667	0.333333	0.433333	1.66667	1.36667	0.160247	0.133333	0.176383	0.235702	0.405518	0.329983
Average biomass		24.65	24.9375	25.1625	25.625	26.3875	26.6375	26.35	27.625	26.9625	26.3375	25.4125	27.3375	26.275	26.925	30	27.1875	24.9167	26.2167	26.9792	25.875	26.8458	28.5938	0.256884	0.527425	0.637663	0.654074	0.535656	1.98874
Consumption rate	galUA	-	-	-	-	-	-	-	-	-	-	-	-0.00851453	-0.0162758	-0.0153726	0.27572	0.265922	-	-	-	-	-0.0133877	0.270821	-	-	-	-	0.00424434	0.00692814
	Xylose	0.193025	0.175887	0.18689	3.65763	3.77594	3.6973	-	-	-	-	-	-	-	-	-	-	0.185267	3.71029	-	-	-	-	0.0086835	0.060214	-	-	-	-
	Arabinose	-	-	-	-	-	-	0.0382509	0.0918534	0.0970753	0.584704	0.680192	-	-	-	-	-	-	-	0.0757265	0.632448	-	-	-	-	0.0325597	0.06752	-	-
Volumetric productivity	Arabitol	-	-	-	-	-	-	0	0	0	0.085458	0.0811089	-	-	-	-	-	-	-	0	0.0832834	-	-	-	-	0	0.00307528	-	-
	Xylitol	0.0569255	0.0559914	0.0552062	0.436102	0.641452	0.606395	-	-	-	-	-	-	-	-	-	-	0.056041	0.561316	-	-	-	-	0.000860716	0.109846	-	-	-	-
	Glycerol	0.02765	0.00720398	0.0134124	0.0759115	0.0616069	0.0520469	0.000695555	0	0.000576142	0	0	0.00699496	0.00719373	0.00767402	0.00420305	0.0163724	0.0160888	0.0631884	0.000423899	0	0.00728757	0.0102877	0.0104825	0.0120107	0.000371931	0	0.000349121	0.00860503
	Acetate	-	-	-	-	-	-	-	-	-	-	-	-	-	-	-	-	-	-	-	-	-	-	-	-	-	-	-	-
	Ethanol	0	0	0	1.24122	1.24953	1.26515	0	0	0	0.0522561	0.049017	0	0	0	0.0868038	0.0943579	0	1.25197	0	0.0506366	0	0.0905808	0	0.0121497	0	0.00229037	0	0.00534159
Specific consumption rate	galUA	-	-	-	-	-	-	-	-	-	-	-	-0.00031146	-0.000619441	-0.000570942	0.00919068	0.00978105	-	-	-	-	-0.000500614	0.00948587	-	-	-	-	0.000165598	0.00041746
	Xylose	0.00783062	0.00705311	0.00742733	0.142737	0.143096	0.138801	-	-	-	-	-	-	-	-	-	-	0.00743702	0.141544	-	-	-	-	0.000388849	0.0023828	-	-	-	-
	Arabinose	-	-	-	-	-	-	0.00145165	0.00332501	0.00360038	0.0222005	0.026766	-	-	-	-	-	-	-	0.00279235	0.0244833	-	-	-	-	0.00116921	0.00322836	-	-
Specific productivity	Arabitol	-	-	-	-	-	-	0	0	0	0.00324473	0.00319169	-	-	-	-	-	-	-	0	0.00321821	-	-	-	-	0	3.75009e-05	-	-
	Xylitol	0.00230935	0.00224527	0.00219399	0.0170186	0.0243089	0.0227647	-	-	-	-	-	-	-	-	-	-	0.00224954	0.0213641	-	-	-	-	5.77998e-05	0.00384168	-	-	-	-
	Glycerol	0.0011217	0.000288882	0.000533032	0.0029624	0.0023347	0.0019539	2.63968e-05	0	2.13683e-05	0	0	0.000255874	0.000273786	0.000285015	0.000140102	0.000602203	0.000647872	0.002417	1.59217e-05	0	0.000271558	0.000371152	0.000428123	0.000509265	1.40159e-05	0	1.46975e-05	0.000326755
	Acetate	-	-	-	-	-	-	-	-	-	-	-	-	-	-	-	-	-	-	-	-	-	-	-	-	-	-	-	-
	Ethanol	0	0	0	0.0484377	0.0473532	0.047495	0	0	0	0.0019841	0.00192886	0	0	0	0.00289346	0.00347064	0	0.047762	0	0.00195648	0	0.00318205	0	0.000589497	0	3.90606e-05	0	0.000408126
