# Supplementary material for: Data for simultaneous fermentation of galacturonic acid and five-carbon sugars by engineered Saccharomyces cerevisiae
Source: Data Brief. 2020 Mar 2;29:105359. doi: 10.1016/j.dib.2020.105359 (PMC7078300; doi:10.1016/j.dib.2020.105359)
Supplement: Multimedia component 2 [file mmc2.xlsx]

## Sheet: CPW-like medium
		(g/L)
	Glucose	55
	Fructose	21
	Arabinose	6.5
	Galacturonic acid	5
	Xylose	2.5
	Acetate	1
	Buffer	50 mM
	DW
		(mL)	CPW	CPW+BUFFER
	5x YP	20	16	16
	GLC (200g/L)	27.5	22	22
	FRU (200g/L)	10.5	8.4	8.4
	ARA (400g/L)	1.625	1.3	1.3
	GALA (100g/L)	5	4	4
	XYL (400g/L)	0.625	8.5	8.5
	ACE (100g/L)	1	0.8	0.8
	Buffer (500 mM)	10		8
	LIMONENE
	DW	23.75	19	11

## Sheet: Glucose + galUA
40 g/L Glucose + 20 g/L Galacturonic acid
Consumed or produced (g/L)	Doubling time & Yield	Growth rate / Consumption rate	Average biomass / Volumetric productivity		Time (h)
				YE9 ①	0	0	1	2	3	6	12	24	36	48	72
-	21.3652	1.53333	24.8	OD600		45	48	47.6	49.6	50.8	51.4	54.4	50	50.8	48.4
-				Biomass	0	22.5	24	23.8	24.8	25.4	25.7	27.2	25	25.4	24.2
3.05824	-	0.132967	-	Galacturonic acid	16.7709	14.9364	16.7392	15.3864	15.1438	14.0558	13.82	13.6809	14.4952	15.2963	14.3206
36.6698		36.6698		Glucose	45.1424	36.6698	0	0	0	0	0	0	0	0	0
2.57041	0.0621705		1.46776	Glycerol	0.157103	0.47011	1.62486	1.62307	1.71083	1.74797	1.99819	2.19766	2.69597	2.72751	1.9
0	0		0	Acetate	0	0	0	0	0	0	0	0	0.402352	0.60062	0
16.6237	0.400026		16.5581	Ethanol	0	2.03783	16.5581	16.2127	16.6237	16.1876	14.2528	12.6002	11.4302	9.59146	8.92672
Consumed or produced (g/L)	Doubling time & Yield	Growth rate / Consumption rate	Average biomass / Volumetric productivity		Time (h)
				YE9 ②	0	0	1	2	3	6	12	24	36	48	72
-	17.7984	1.93333	25.54	OD600		46.8	49.8	48.6	52.6	52.4	54	53.2	51.4	52	50
-				Biomass	0	23.4	24.9	24.3	26.3	26.2	27	26.6	25.7	26	25
3.36361	-	0.146244	-	Galacturonic acid	16.7709	15.1314	16.8543	15.4378	14.9213	14.2057	13.6709	13.4907	14.1307	14.0194	14.1685
36.7628		36.7628		Glucose	45.1424	36.7628	0	0	0	0	0	0	0	0	0
2.08007	0.0452032		1.47418	Glycerol	0.157103	0.501209	1.63128	1.65602	1.742	1.86497	2.07796	2.23717	2.75767	2.52735	2.60941
0.885052	0		0	Acetate	0	0	0	0	0	0	0	0	1.00792	0.925662	0.885052
16.9268	0.3899		16.5865	Ethanol	0	2.23202	16.5865	16.2135	16.2826	16.9268	15.2706	13.5616	11.7195	10.3677	9.20196
Consumed or produced (g/L)	Doubling time & Yield	Growth rate / Consumption rate	Average biomass / Volumetric productivity		Time (h)
				YE9 ③	0	0	1	2	3	6	12	24	36	48	72
-	16.1974	2	24.73	OD600		43.8	48.4	47.6	49.8	50.2	52.6	52.6	48.8	51.6	49.2
-				Biomass	0	21.9	24.2	23.8	24.9	25.1	26.3	26.3	24.4	25.8	24.6
3.46151	-	0.130261	-	Galacturonic acid	16.7709	15.048	17.1756	15.5924	15.4037	14.2769	13.7141	14.1796	14.129	14.4069	14.4323
36.555		36.555		Glucose	45.1424	36.555	0	0	0	0	0	0	0	0	0
2.51925	0.0677753		1.57537	Glycerol	0.157103	0.502643	1.73247	1.79072	1.89537	1.96754	2.19267	2.42026	2.71341	2.99817	3.0219
1.46952	0		0	Acetate	0	0	0	0	0	0	0	0	0.621447	1.3885	1.46952
17.0998	0.411271		16.5763	Ethanol	0	2.21211	16.5763	16.3123	17.0998	16.7504	15.4504	13.2355	11.2105	9.58567	9.42683

## Sheet: Fructose + galUA
40 g/L Fructose + 20 g/L Galacturonic acid
Consumed or produced (g/L)	Doubling time & Yield	Growth rate / Consumption rate	Average biomass / Volumetric productivity		Time (h)
				YE9 ①	0	0	1	2	3	6	12	24	36	48	72
-	24.8841	1.26667	24.26	OD600		43.6	47.4	46.4	47.4	50	50	52.6	48.6	49.8	49.4
-				Biomass	0	21.8	23.7	23.2	23.7	25	25	26.3	24.3	24.9	24.7
4.18736	-	0.174473	-	Galacturonic acid	20.641	17.448	17.4053	15.4593	15.2037	14.088	13.3721	13.2607	14.075	14.3113	14.1913
35.2649		33.659		Fructose	42.8814	35.8153	2.15624	0.662647	0.802278	0.720274	0.600828	0.550348	0.731022	0	0.137787
2.78032	0.0752043		0.040667	Glycerol	0.211308	0.0636058	1.53558	1.72504	2.08312	2.24305	2.12295	2.30092	2.85083	2.85671	2.99163
0.714195	0.0145181		0	Acetate	0	0	0	0	0	0	0	0	0.83253	0.962441	0.714195
17.0634	0.350276		16.4471	Ethanol	0	0.864656	16.4471	16.6119	17.0586	17.0634	15.7694	14.1144	11.8794	10.0543	9.4283
Consumed or produced (g/L)	Doubling time & Yield	Growth rate / Consumption rate	Average biomass / Volumetric productivity		Time (h)
				YE9 ②	0	0	1	2	3	6	12	24	36	48	72
-	17.1523	1.93333	25.19	OD600		45	48.6	48.8	50.8	50.2	52.8	55.2	50.2	52.2	50
-				Biomass	0	22.5	24.3	24.4	25.4	25.1	26.4	27.6	25.1	26.1	25
4.57262	-	0.162875	-	Galacturonic acid	20.641	17.6086	17.1196	15.4277	15.1434	13.9785	13.036	13.6997	13.1263	13.7733	13.768
36.1206		33.9832		Fructose	42.8814	36.1206	2.13741	0.671378	0.839402	0.72275	0.556919	0	0.165538	0	0.103203
2.81031	0.070508		0.0390321	Glycerol	0.211308	0.0429	1.52693	1.808	2.15211	2.28893	2.26122	2.50374	2.67102	2.78824	2.85321
0.814364	0		0	Acetate	0	0	0	0	0	0	0	0	0.582396	0.787831	0.814364
16.3124	0.348154		16.0569	Ethanol	0	0.684955	16.0569	16.5334	16.8833	16.9973	15.3365	13.8446	12.3108	10.3942	9.31028
Consumed or produced (g/L)	Doubling time & Yield	Growth rate / Consumption rate	Average biomass / Volumetric productivity		Time (h)
				YE9 ③	0	0	1	2	3	6	12	24	36	48	72
-	13.0955	2.46667	25.32	OD600		43	49	49.6	50.4	52.6	54.8	53.8	48.4	52.4	52.4
-				Biomass	0	21.5	24.5	24.8	25.2	26.3	27.4	26.9	24.2	26.2	26.2
4.85125	-	0.202136	-	Galacturonic acid	20.641	17.829	17.3504	15.6814	15.5365	14.0111	13.2438	12.9777	13.4644	14.2582	13.7646
36.7645		34.1894		Fructose	42.8814	36.7645	2.57516	0.697325	0.901152	0.708468	0.604374	0.562371	0.613823	0	0.154772
3.00675	0.0763255		0.0431177	Glycerol	0.211308	0.113579	1.59232	1.88687	2.34618	2.40378	2.32486	2.48546	2.7705	3.2101	3.21805
1.90303	0.0146095		0.185813	Acetate	0	0	0	0	0.55744	0.593812	0	0	0	1.53917	1.90303
17.3418	0.368311		15.9911	Ethanol	0	0.740182	15.9911	16.6958	17.3418	16.3478	15.7195	13.5133	10.4573	7.96306	7.0931

## Sheet: Galactose + galUA
40 g/L Galactose + 20 g/L Galacturonic acid
Consumed or produced (g/L)	Doubling time & Yield	Growth rate / Consumption rate	Average biomass / Volumetric productivity		Time (h)
				YE9 ①	0	0	3	6	12	24	36	48	72
-	40.0202	0.8	26.1875	OD600		45	47.4	49.8	52	56.6	51.6	55.8	60.8
-				Biomass	0	22.5	23.7	24.9	26	28.3	25.8	27.9	30.4
4.3833	-	0.171187	-	Galacturonic acid	20.5331	16.3235	14.0556	13.2559	12.5585	12.215	12.3555	12.503	11.9402
21.4285		0.37869		Galactose	45.4186	36.333	33.4697	33.1418	32.1559	27.2444	24.659	22.3082	14.9044
1.48267	0.0476125		0.0308891	Glycerol	0.249591	0.204999	0.450443	0.621471	0.836999	1.10458	1.57761	1.73227	1.49672
1.05766	0		0.0220345	Acetate	0	0	0	0	0	0	0	1.05766	0.756726
1.4443	0.0369318		0.0200597	Ethanol	0	0.430911	0.914793	0.574216	0.976798	0.42102	0.907394	1.05884	1.4443
Consumed or produced (g/L)	Doubling time & Yield	Growth rate / Consumption rate	Average biomass / Volumetric productivity		Time (h)
				YE9 ②	0	0	3	6	12	24	36	48	72
-	68.1707	1.03333	26.0125	OD600		45.2	46.6	51.4	50.8	57.4	52.2	53.4	59.2
-				Biomass	0	22.6	23.3	25.7	25.4	28.7	26.1	26.7	29.6
6.00045	-	0.201149	-	Galacturonic acid	20.5331	16.4114	13.6898	13.4211	11.7545	11.5838	11.0429	10.5246	10.4109
33.7904		0.46931		Galactose	45.4186	36.5812	33.5064	34.4483	30.8619	25.0486	19.462	13.5478	2.79087
2.38257	0.0451673		0.0330912	Glycerol	0.249591	0.18523	0.484341	0.836928	0.998445	1.53546	2.09129	2.06215	2.63216
2.75393	0		0.038249	Acetate	0	0	0	0	0	0	0.851748	0.715359	2.75393
3.55327	0.0673607		0.049351	Ethanol	0	0.412734	0.554615	0.871848	0.964691	0.792639	1.67651	2.14342	3.55327
Consumed or produced (g/L)	Doubling time & Yield	Growth rate / Consumption rate	Average biomass / Volumetric productivity		Time (h)
				YE9 ③	0	0	3	6	12	24	36	48	72
-	10.2717	1.16667	25.8375	OD600		41	50.2	48	52.8	55	52.4	55.8	58.2
-				Biomass	0	20.5	25.1	24	26.4	27.5	26.2	27.9	29.1
3.56381	-	0.134016	-	Galacturonic acid	20.5331	16.3281	13.7107	13.4274	13.4993	13.1117	13.117	12.7642	13.1285
20.9135		0.290465		Galactose	45.4186	36.3901	33.5957	34.0415	34.0789	32.3673	27.4677	23.369	15.4766
1.01287	0.0271208		0.0140676	Glycerol	0.249591	0.17594	0.404899	0.626274	0.725773	0.805818	1.17836	0.939122	1.26246
2.73576	0		0.0379967	Acetate	0	0	0	0	0	0	0.862946	0.763734	2.73576
2.06517	0.0552974		0.0286829	Ethanol	0	0.28763	0.61035	0.461713	0.434753	0	0.953881	1.07567	2.06517

## Sheet: Xylose + galUA
40 g/L Xylose + 20 g/L Galacturonic acid
Consumed or produced (g/L)	Doubling time & Yield	Growth rate / Consumption rate	Average biomass / Volumetric productivity		Time (h)
				YE9 ①	0	0	3	6	12	24	36	48	72
-	43.8017	0.833333	27.7625	OD600		50.2	51.8	55.2	55.6	62.2	53	58.2	58
-				Biomass	0	25.1	25.9	27.6	27.8	31.1	26.5	29.1	29
13.0855	-	0.486039	-	Galacturonic acid	20.6697	16.1162	14.2163	10.7301	7.42648	4.45125	3.27207	3.18861	3.03068
32.9779		2.67524		Xylose	42.5919	33.1523	16.6915	5.23796	1.04949	0.403903	0.174423	0.17657	0.190687
4.68636	0.112809		0.39053	Xylitol	0	0	2.4077	3.83759	4.68636	2.86093	2.10375	1.60338	0.902872
4.55448	0.077979		0.18977	Glycerol	0.244566	0.316719	1.18399	2.09556	3.96979	4.79905	4.78219	4.78027	4.28549
0.504617	0		0.0420514	Acetate	0	0	0	0	0.504617	0	0	0	0
13.106	0.239224		1.09217	Ethanol	0	0.95278	6.6628	11.4766	13.106	12.2712	10.9699	9.84494	7.13832
Consumed or produced (g/L)	Doubling time & Yield	Growth rate / Consumption rate	Average biomass / Volumetric productivity		Time (h)
				YE9 ②	0	0	3	6	12	24	36	48	72
-	33.6441	1	27.025	OD600		45.6	51.4	51.6	53	60.2	54.4	54.4	61.8
-				Biomass	0	22.8	25.7	25.8	26.5	30.1	27.2	27.2	30.9
12.7401	-	0.478954	-	Galacturonic acid	20.6697	16.1353	14.3581	11.194	7.77432	4.64036	3.95752	3.39514	3.41324
33.0774		2.6292		Xylose	42.5919	33.2677	19.749	8.35072	1.71727	0.37176	0.338775	0.190264	0.240184
4.22058	0.103257		0.351715	Xylitol	0	0	1.90499	3.1463	4.22058	2.60649	1.9602	1.35199	0.815221
4.46141	0.0756615		0.123928	Glycerol	0.244566	0.334251	1.04482	1.90192	3.5762	4.53261	4.70598	4.51029	4.27614
0.479077	0		0.0399231	Acetate	0	0	0	0	0.479077	0	0	0	0.284791
12.7086	0.23635		1.05905	Ethanol	0	0.520229	5.66118	9.43381	12.7086	11.6467	9.59905	8.0017	4.9855
Consumed or produced (g/L)	Doubling time & Yield	Growth rate / Consumption rate	Average biomass / Volumetric productivity		Time (h)
				YE9 ③	0	0	3	6	12	24	36	48	72
-	22.3473	1.5	27.125	OD600		44	50.8	53	54.2	64.8	50.6	53.8	62.8
-				Biomass	0	22	25.4	26.5	27.1	32.4	25.3	26.9	31.4
13.455	-	0.509742	-	Galacturonic acid	20.6697	16.5945	14.4057	11.0113	6.98737	4.36065	3.2738	3.19824	3.13942
33.9053		2.75635		Xylose	42.5919	34.1024	17.9852	6.50285	1.02624	0.391387	0.197065	0.205791	0.227081
3.89102	0.0936112		0.324251	Xylitol	0	0	2.13962	3.40332	3.89102	2.64083	1.9733	1.52986	0.920667
4.46219	0.0762643		0.185925	Glycerol	0.244566	0.355131	1.12865	2.0331	3.42777	4.70676	4.69779	4.64544	4.21202
0	0		0	Acetate	0	0	0	0	0	0	0	0	0
12.6192	0.228409		1.0516	Ethanol	0	0.558682	6.32477	10.8164	12.6192	11.8702	10.7872	9.16054	6.13325

## Sheet: Arabinose + galUA
40 g/L Arabinose + 20 g/L Galacturonic acid
Consumed or produced (g/L)	Doubling time & Yield	Growth rate / Consumption rate	Average biomass / Volumetric productivity		Time (h)
				YE9 ①	0	0	3	6	12	24	36	48	72
-	23.2079	1.4	25.3625	OD600		42.8	45.6	51.2	56.8	52.6	50.4	50.6	55.8
-				Biomass	0	21.4	22.8	25.6	28.4	26.3	25.2	25.3	27.9
11.4027	-	0.304371	-	Galacturonic acid	20.8477	15.1769	14.3411	13.0813	10.9061	7.87198	6.34063	4.44581	3.77422
28.3753		0.394102		Arabinose	42.9259	34.3076	34.0118	32.9501	29.8782	24.5179	13.5955	10.6594	5.93231
6.61632	0.178851		0.0918934	Arabitol	0	0	0	0	0	0	6.2133	5.77452	6.61632
4.37231	0.111124		0.0613931	Glycerol	0.319852	0.271859	0.749997	1.08704	1.84844	3.23279	3.88696	4.24119	4.69216
0	0		0	Acetate	0	0	0	0	0	0	0	0	0
4.46319	0.129822		0.0929831	Ethanol	0	0	0.552537	0.877918	1.68449	3.25824	4.11713	4.46319	4.13495
Consumed or produced (g/L)	Doubling time & Yield	Growth rate / Consumption rate	Average biomass / Volumetric productivity		Time (h)
				YE9 ②	0	0	3	6	12	24	36	48	72
-	14.8007	2.43333	27.275	OD600		45	51.6	59.6	54.8	56	52.4	56.6	60.4
-				Biomass	0	22.5	25.8	29.8	27.4	28	26.2	28.3	30.2
12.4152	-	0.344122	-	Galacturonic acid	20.8477	16.2337	14.008	11.9297	10.8805	7.97479	6.57707	4.63344	3.81856
28.4595		0.395271		Arabinose	42.9259	34.1418	33.4389	30.3989	29.9865	24.2195	13.8817	10.9007	5.68226
6.02146	0.207321		0.167263	Arabitol	0	0	0	0	0	0	6.02146	5.71556	5.86629
4.1166	0.100713		0.057175	Glycerol	0.319852	0.255186	0.658925	0.866621	1.70182	3.04051	3.92078	4.13018	4.37179
0.460973	0		0	Acetate	0	0	0	0	0	0	0.460973	0	0
3.77794	0.0972114		0.104943	Ethanol	0	0.869692	0.916925	1.07148	1.69996	3.16321	3.77794	3.75706	2.41055

## Sheet: Xylose + Arabinose + galUA
40 g/L Xylose + 40 g/L Arabinose + 20 g/L Galacturonic acid
Consumed or produced (g/L)	Doubling time & Yield	Growth rate / Consumption rate	Average biomass / Volumetric productivity		Time (h)
				YE9 ①	0	0	3	6	12	24	36	48	72
-	39.2492	1.16667	28.05	OD600		46.6	51.6	53.6	57.6	61.4	61.2	59.8	57
-				Biomass	0	23.3	25.8	26.8	28.8	30.7	30.6	29.9	28.5
14.8451	-	0.450216	-	Galacturonic acid	20.1915	17.9889	14.9056	12.9382	10.3097	7.18374	5.11983	4.07035	3.14383
33.8616		2.16154		Xylose	38.5177	34.4329	23.386	16.6781	8.49446	2.44563	0.799872	0.730369	0.571319
22.8596		0.398249		Arabinose	43.6516	39.3981	38.8189	35.8438	34.6192	27.3824	21.5388	20.8167	16.5386
4.11431	0.230373		0.114286	Arabitol	0	0	0	0	0	4.00304	4.11431	4.03112	3.82219
2.70855	0.0846757		0.112856	Xylitol	0	0	0	2.54908	2.52272	2.70855	1.82026	1.654	1.56096
4.87903	0.0671794		0.0677643	Glycerol	0.282916	0.244797	1.51701	2.25686	3.07126	4.14337	4.61209	4.69225	5.12383
0.902533	0.0136329		0	Acetate	0	0	0	0.566491	0.618153	0.79917	0.860225	0.902533	0
16.6391	0.231966		0.43855	Ethanol	0	0.851331	4.8936	8.13028	12.4117	15.6817	16.6391	16.2081	15.4147
Consumed or produced (g/L)	Doubling time & Yield	Growth rate / Consumption rate	Average biomass / Volumetric productivity		Time (h)
				YE9 ②	0	0	3	6	12	24	36	48	72
-	39.7046	1.36667	28.9875	OD600		47.2	55.2	55.4	58.2	62	63.8	62	60
-				Biomass	0	23.6	27.6	27.7	29.1	31	31.9	31	30
16.032	-	0.536056	-	Galacturonic acid	20.1915	17.9158	14.6728	12.0299	9.61271	5.05047	3.51252	2.46994	1.88377
33.7645		2.23141		Xylose	38.5177	34.2819	23.0877	15.7718	7.50502	1.52107	0.553331	0.517375	0.539831
30.8971		0.42354		Arabinose	43.6516	39.1899	38.6837	35.6051	34.1074	22.2313	15.5727	14.6542	8.29276
6.2381	0.250265		0.164182	Arabitol	0	0	0	0	0	6.07406	5.91055	5.71611	6.2381
3.33709	0.0983462		0.134246	Xylitol	0	0	0	2.53518	3.33709	3.2219	2.1157	1.9691	2.00615
5.96372	0.0759179		0.0828295	Glycerol	0.282916	0.252433	1.74361	2.69437	3.73264	5.15446	5.7851	5.85108	6.21616
1.87982	0.0182018		0.156651	Acetate	0	0	0	0.794892	1.87982	0.933221	1.19957	1.34231	1.57267
17.5777	0.222555		0.464672	Ethanol	0	0.849541	5.04933	8.64797	12.9816	16.3372	17.5777	17.2621	16.4885
Consumed or produced (g/L)	Doubling time & Yield	Growth rate / Consumption rate	Average biomass / Volumetric productivity		Time (h)
				YE9 ③	0	0	3	6	12	24	36	48	72
-	44.9672	1.03333	29.7125	OD600		50.2	52.4	56.4	60.4	64	65.8	64.8	61.4
-				Biomass	0	25.1	26.2	28.2	30.2	32	32.9	32.4	30.7
15.1514	-	0.485944	-	Galacturonic acid	20.1915	17.9358	14.5037	12.3545	9.65006	6.27317	4.58043	3.6236	2.78447
33.62		2.05434		Xylose	38.5177	34.3057	23.3021	17.0537	9.65363	3.15056	0.898588	0.938796	0.685724
23.9767		0.429584		Arabinose	43.6516	39.199	38.2009	35.2429	34.044	25.271	19.0573	19.773	15.2224
5.26681	0.261488		0.1463	Arabitol	0	0	0	0	0	4.75906	5.26681	3.98327	3.96851
2.54613	0.0694625		0.0901715	Xylitol	0	0	0	2.54613	2.33545	2.16412	1.45683	1.64626	1.20363
5.11138	0.0701384		0.0709914	Glycerol	0.282916	0.229865	1.65162	2.43054	3.23938	3.72576	4.45712	4.93652	5.34125
2.069	0.0219307		0.0287361	Acetate	0	0	0.823178	0.935939	1.04367	0.424685	0.77815	1.47166	2.069
15.2292	0.214537		0.401268	Ethanol	0	0.78359	4.79203	8.01968	12.0567	15.0346	15.2292	15.1801	14.0515

## Sheet: Summary
40Glc+20galUA													40Fru+20galUA													40Xyl+20galUA											40Gal+20galUA											40Ara+20galUA
Average	Time (h)	시간(h)											Average	Time (h)												Average	Time (h)										Average	Time (h)										Average	Time (h)
	0	0	1	2	3	6	12	24	36	48	72			0	0	1	2	3	6	12	24	36	48	72			0	0	3	6	12	24	36	48	72			0	0	3	6	12	24	36	48	72			0
OD600	#DIV/0!	45.2	48.7333	47.9333	50.6667	51.1333	52.6667	53.4	50.0667	51.4667	49.2		OD600	#DIV/0!	43.8667	48.3333	48.2667	49.5333	50.9333	52.5333	53.8667	49.0667	51.4667	50.6		OD600	#DIV/0!	46.6	51.3333	53.2667	54.2667	62.4	52.6667	55.4667	60.8667		OD600	#DIV/0!	43.7333	48.0667	49.7333	51.8667	56.3333	52.0667	55	59.4		OD600	#DIV/0!
Biomass	0	22.6	24.3667	23.9667	25.3333	25.5667	26.3333	26.7	25.0333	25.7333	24.6		Biomass	0	21.9333	24.1667	24.1333	24.7667	25.4667	26.2667	26.9333	24.5333	25.7333	25.3		Biomass	0	23.3	25.6667	26.6333	27.1333	31.2	26.3333	27.7333	30.4333		Biomass	0	21.8667	24.0333	24.8667	25.9333	28.1667	26.0333	27.5	29.7		Biomass	0
D-galacturonic acid	16.7709	15.0386	16.923	15.4722	15.1563	14.1795	13.735	13.7838	14.2517	14.5742	14.3071		D-galacturonic acid	20.641	17.6286	17.2918	15.5228	15.2945	14.0259	13.2173	13.3127	13.5552	14.1143	13.908		D-galacturonic acid	20.6697	16.282	14.3267	10.9785	7.39606	4.48409	3.50113	3.26066	3.19445		D-galacturonic acid	20.5331	16.3543	13.8187	13.3681	12.6041	12.3035	12.1718	11.9306	11.8266		D-galacturonic acid	20.8477
D-glucose	45.1424	36.6625	0	0	0	0	0	0	0	0	0		D-fructose	42.8814	36.2335	2.2896	0.677117	0.84761	0.717164	0.587374	0.370906	0.503461	0	0.131921		D-xylose	42.5919	33.5075	18.1419	6.69718	1.26434	0.389017	0.236754	0.190875	0.219317		D-galactose	45.4186	36.4348	33.5239	33.8772	32.3656	28.2201	23.8629	19.7417	11.0573		L-arabinose	42.9259
Glycerol	0.157103	0.49132	1.66287	1.68994	1.78273	1.86016	2.08961	2.28503	2.72235	2.75101	2.51044		Glycerol	0.211308	0.0733615	1.55161	1.80664	2.1938	2.31192	2.23634	2.43004	2.76412	2.95169	3.02096		Xylitol	0	0	2.15077	3.4624	4.26598	2.70275	2.01242	1.49508	0.879587		Glycerol	0.249591	0.188723	0.446561	0.694891	0.853739	1.14862	1.61575	1.57785	1.79711		Arabitol	0
Acetate	0	0	0	0	0	0	0	0	0.677241	0.971593	0.784857		Acetate	0	0	0	0	0.185813	0.197937	0	0	0.471642	1.09648	1.14386		Glycerol	0.244566	0.335367	1.11915	2.0102	3.65792	4.67947	4.72865	4.64533	4.25788		Acetate	0	0	0	0	0	0	0.571565	0.845583	2.08214		Glycerol	0.319852
Ethanol	0	2.16065	16.5736	16.2461	16.6687	16.6216	14.9912	13.1325	11.4534	9.84826	9.18517		Ethanol	0	0.763264	16.165	16.6137	17.0946	16.8028	15.6085	13.8241	11.5492	9.47052	8.61056		Acetate	0	0	0	0	0.327898	0	0	0	0.0949304		Ethanol	0	0.377092	0.693252	0.635926	0.792081	0.404553	1.17926	1.42598	2.35424		Acetate	0
Standard deviation	Time (h)												Standard deviation	Time (h)												Ethanol	0	0.67723	6.21625	10.5756	12.8113	11.9293	10.4521	9.00239	6.08569		Standard deviation	Time (h)										Ethanol	0
	0	0	1	2	3	6	12	24	36	48	72			0	0	1	2	3	6	12	24	36	48	72		Standard deviation	Time (h)											0	0	3	6	12	24	36	48	72		Standard deviation	Time (h)
OD600	#DIV/0!	1.50997	0.945163	0.57735	1.6773	1.13725	1.30128	0.916515	1.30128	0.61101	0.8		OD600	#DIV/0!	1.02632	0.832666	1.66533	1.85831	1.44684	2.41109	1.30128	0.986577	1.44684	1.58745			0	0	3	6	12	24	36	48	72		OD600	#DIV/0!	2.36925	1.89033	1.70098	1.00664	1.22202	0.416333	1.38564	1.31149			0
Biomass	0	0.754983	0.472582	0.288675	0.83865	0.568624	0.650641	0.458258	0.650641	0.305505	0.4		Biomass	0	0.51316	0.416333	0.832666	0.929157	0.723418	1.20554	0.650641	0.493288	0.723418	0.793725		OD600	#DIV/0!	3.2187	0.503322	1.81475	1.30128	2.30651	1.9218	2.38607	2.53246		Biomass	0	1.18462	0.945163	0.85049	0.503322	0.61101	0.208167	0.69282	0.655744		OD600	#DIV/0!
D-galacturonic acid	0	0.0977944	0.226211	0.107205	0.241483	0.112847	0.0767424	0.355804	0.210924	0.654705	0.132406		D-galacturonic acid	0	0.19126	0.151628	0.138267	0.2117	0.0562135	0.169608	0.363758	0.48079	0.296477	0.245366		Biomass	0	1.60935	0.251661	0.907377	0.650641	1.15326	0.960902	1.19304	1.26623		Galacturonic acid	0	0.0494808	0.205423	0.0972632	0.873312	0.767759	1.0492	1.22466	1.36235		Biomass	0
D-glucose	0	0.104063	0	0	0	0	0	0	0	0	0		D-fructose	8.70234e-15	0.484588	0.247481	0.0180374	0.0499456	0.007632	0.0264342	0.32127	0.298459	0	0.0262803		D-galacturonic acid	0	0.270796	0.0985505	0.233682	0.394354	0.142719	0.395247	0.116557	0.197129		Galactose	0	0.130023	0.064831	0.668585	1.61869	3.75568	4.06179	5.3902	7.16465		Galacturonic acid	0
Glycerol	0	0.0183826	0.0603615	0.0888205	0.0987857	0.109867	0.097764	0.118765	0.031803	0.236285	0.567461		Glycerol	0	0.0363352	0.0355164	0.080924	0.136392	0.0827937	0.103229	0.112194	0.0900779	0.226399	0.184183		D-xylose	0	0.518429	1.53475	1.56545	0.392426	0.0162021	0.0890751	0.0146204	0.0256459		Glycerol	0	0.0148408	0.0398629	0.123031	0.137105	0.366809	0.457657	0.57722	0.732597		L-arabinose	0
Acetate	0	0	0	0	0	0	0	0	0.306617	0.395942	0.739865		Acetate	0	0	0	0	0.321838	0.342837	0	0	0.427173	0.393193	0.659362		Xylitol	0	0	0.251541	0.34941	0.39961	0.138056	0.0793661	0.129257	0.0564484		Acetate	0	0	0	0	0	0	0.495021	0.185246	1.14788		Arabitol	0
Ethanol	0	0.106838	0.0143914	0.0572619	0.410483	0.386043	0.64582	0.488904	0.255299	0.44982	0.250479		Ethanol	0	0.092047	0.246469	0.0811888	0.231395	0.395493	0.236853	0.301076	0.969858	1.31651	1.31548		Glycerol	0	0.0192302	0.0700705	0.0988305	0.280102	0.1353	0.0465457	0.134992	0.0399957		Ethanol	0	0.0780075	0.193873	0.211917	0.309514	0.396576	0.431255	0.621384	1.0838		Glycerol	0
																										Acetate	0	0	0	0	0.284255	0	0	0	0.164424													Acetate	0
																										Ethanol	0	0.239406	0.509555	1.04247	0.259174	0.316423	0.744351	0.931741	1.0772													Ethanol	0
[truncated: 18 more columns]

## Sheet: Summary_2
YE9 (20 galUA + 40 sugars)
		Glucose + galUA			Fructose + galUA			Galactose + galUA			Xylose + galUA			Arabinose + galUA		Xylose + Arabinose+ galUA			Average						Standard deviation										Average							Standard deviation
																			Glucose + galUA	Fructose + galUA	Galactose + galUA	Xylose + galUA	Arabinose + galUA	Xylose + Arabinose + galUA	Glucose + galUA	Fructose + galUA	Galactose + galUA	Xylose + galUA	Arabinose + galUA	Xylose + Arabinose + galUA					galUA	galUA + Glc	galUA + Fru	galUA + Gal	galUA + Xyl	galUA + Ara	galUA + Xyl + Ara	galUA	Glucose + galUA	Fructose + galUA	Galactose + galUA	Xylose + galUA	Arabinose + galUA	Xylose + Arabinose + galUA
		1	2	3	1	2	3	1	2	3	1	2	3	1	2	1	2	3
Consumed (g/L)	galUA	3.05824	3.36361	3.46151	4.18736	4.57262	4.85125	4.3833	6.00045	3.56381	13.0855	12.7401	13.455	11.4027	12.4152	14.8451	16.032	15.1514	3.29445	4.53708	4.64918	13.0936	11.9089	15.3428	0.210341	0.333372	1.23989	0.357531	0.715954	0.616207				galUA consumed (g/L)	6.6651	3.29445	4.53708	4.64918	13.0936	11.9089	15.3428	0.714533	0.210341	0.333372	1.23989	0.357531	0.715954	0.616207
	Glucose	36.6698	36.7628	36.555	-	-	-	-	-	-	-	-	-	-	-	-	-	-	36.6625	-	-	-	-	-	0.104063	-	-	-	-	-				galUA consumption rate (g/L/h)	0.270821	0.136491	0.179828	0.168784	0.491578	0.324246	0.490739	0.00692814	0.00855407	0.0201707	0.0336308	0.0161244	0.0281087	0.0431204
	Fructose	-	-	-	35.2649	36.1206	36.7645	-	-	-	-	-	-	-	-	-	-	-	-	36.05	-	-	-	-	-	0.752287	-	-	-	-
	Galactose	-	-	-	-	-	-	21.4285	33.7904	20.9135	-	-	-	-	-	-	-	-	-	-	25.3775	-	-	-	-	-	7.29033	-	-	-
	Xylose	-	-	-	-	-	-	-	-	-	32.9779	33.0774	33.9053	-	-	33.8616	33.7645	33.62	-	-	-	33.3202	-	33.7487	-	-	-	0.509148	-	0.12158
	Arabinose	-	-	-	-	-	-	-	-	-	-	-	-	28.3753	28.4595	22.8596	30.8971	23.9767	-	-	-	-	28.4174	25.9111	-	-	-	-	0.0595298	4.35398
Produced (g/L)	Arabitol	-	-	-	-	-	-	-	-	-	-	-	-	6.61632	6.02146	4.11431	6.2381	5.26681	-	-	-	-	6.31889	5.2064	-	-	-	-	0.420628	1.06318
	Xylitol	-	-	-	-	-	-	-	-	-	4.68636	4.22058	3.89102	-	-	2.70855	3.33709	2.54613	-	-	-	4.26598	-	2.86392	-	-	-	0.39961	-	0.417745
	Glycerol	2.57041	2.08007	2.51925	2.78032	2.81031	3.00675	1.48267	2.38257	1.01287	4.55448	4.46141	4.46219	4.37231	4.1166	4.87903	5.96372	5.11138	2.38991	2.86579	1.62604	4.49269	4.24445	5.31805	0.26955	0.122987	0.696013	0.0535088	0.180811	0.571115
	Acetate	-	-	-	-	-	-	-	-	-	-	-	-	-	-	-	-	-	-	-	-	-	-	-	-	-	-	-	-	-
	Ethanol	16.6237	16.9268	17.0998	17.0634	16.3124	17.3418	1.4443	3.55327	2.06517	13.106	12.7086	12.6192	4.46319	3.77794	16.6391	17.5777	15.2292	16.8834	16.9059	2.35424	12.8113	4.12056	16.482	0.240988	0.532512	1.0838	0.259174	0.484545	1.18209
Yield (g/g)	Arabitol	-	-	-	-	-	-	-	-	-	-	-	-	0.178851	0.207321	0.230373	0.250265	0.261488	-	-	-	-	0.193086	0.247375	-	-	-	-	0.0201316	0.0157578
	Xylitol	-	-	-	-	-	-	-	-	-	0.112809	0.103257	0.0936112	-	-	0.0846757	0.0983462	0.0694625	-	-	-	-	-	0.0841615	-	-	-	-	-	0.0144487
	Glycerol	0.0621705	0.0452032	0.0677753	0.0752043	0.070508	0.0763255	0.0476125	0.0451673	0.0271208	0.077979	0.0756615	0.0762643	0.111124	0.100713	0.0671794	0.0759179	0.0701384	0.058383	0.0740126	0.0399669	0.0766349	0.105919	0.0710786	0.011753	0.00308642	0.011192	0.00120236	0.00736209	0.00444444
	Acetate	-	-	-	-	-	-	-	-	-	-	-	-	-	-	-	-	-	-	-	-	-	-	0.0179218	-	-	-	-	-	0.00415599
	Ethanol	0.400026	0.3899	0.411271	0.350276	0.348154	0.368311	0.0369318	0.0673607	0.0552974	0.239224	0.23635	0.228409	0.129822	0.0972114	0.231966	0.222555	0.214537	0.400399	0.355581	0.0531966	0.234661	0.113517	0.223019	0.0106902	0.0110759	0.0153228	0.0056018	0.0230592	0.00872357
Doubling time		21.3652	17.7984	16.1974	24.8841	17.1523	13.0955	40.0202	68.1707	10.2717	43.8017	33.6441	22.3473	23.2079	14.8007	39.2492	39.7046	44.9672	18.4537	18.3773	39.4876	33.2644	19.0043	41.307	2.64549	5.98903	28.9532	10.7323	5.94479	3.17801
Growth rate		1.53333	1.93333	2	1.26667	1.93333	2.46667	0.8	1.03333	1.16667	0.833333	1	1.5	1.4	2.43333	1.16667	1.36667	1.03333	1.82222	1.88889	1	1.11111	1.91667	1.18889	0.252396	0.601233	0.185592	0.346944	0.730677	0.167774
Average biomass		24.8	25.54	24.73	24.26	25.19	25.32	26.1875	26.0125	25.8375	27.7625	27.025	27.125	25.3625	27.275	28.05	28.9875	29.7125	25.0233	24.9233	26.0125	27.3042	26.3188	28.9167	0.448813	0.578129	0.175	0.400065	1.35234	0.83351
Consumption rate	galUA	0.132967	0.146244	0.130261	0.174473	0.162875	0.202136	0.171187	0.201149	0.134016	0.486039	0.478954	0.509742	0.304371	0.344122	0.450216	0.536056	0.485944	0.136491	0.179828	0.168784	0.491578	0.324246	0.490739	0.00855407	0.0201707	0.0336308	0.0161244	0.0281087	0.0431204
	Glucose	36.6698	36.7628	36.555	-	-	-	-	-	-	-	-	-	-	-	-	-	-	36.6625	-	-	-	-	-	0.104063	-	-	-	-	-
	Fructose	-	-	-	33.659	33.9832	34.1894	-	-	-	-	-	-	-	-	-	-	-	-	33.9439	-	-	-	-	-	0.267341	-	-	-	-
	Galactose	-	-	-	-	-	-	0.37869	0.46931	0.290465	-	-	-	-	-	-	-	-	-	-	0.379488	-	-	-	-	-	0.0894254	-	-	-
	Xylose	-	-	-	-	-	-	-	-	-	2.67524	2.6292	2.75635	-	-	2.16154	2.23141	2.05434	-	-	-	2.68693	-	2.1491	-	-	-	0.0643732	-	0.0891855
	Arabinose	-	-	-	-	-	-	-	-	-	-	-	-	0.394102	0.395271	0.398249	0.42354	0.429584	-	-	-	-	0.394686	0.417124	-	-	-	-	0.000826803	0.0166232
Volumetric productivity	Arabitol	-	-	-	-	-	-	-	-	-	-	-	-	0.0918934	0.167263	0.114286	0.164182	0.1463	-	-	-	-	0.129578	0.14159	-	-	-	-	0.0532943	0.0252792
	Xylitol	-	-	-	-	-	-	-	-	-	0.39053	0.351715	0.324251	-	-	0.112856	0.134246	0.0901715	-	-	-	0.355499	-	0.112425	-	-	-	0.0333008	-	0.0220404
	Glycerol	1.46776	1.47418	1.57537	0.040667	0.0390321	0.0431177	0.0308891	0.0330912	0.0140676	0.18977	0.123928	0.185925	0.0613931	0.057175	0.0677643	0.0828295	0.0709914	1.50577	0.0409389	0.026016	0.166541	0.059284	0.0738617	0.0603615	0.00205636	0.010406	0.0369539	0.00298261	0.00793216
	Acetate	-	-	-	-	-	-	-	-	-	-	-	-	-	-	-	-	-	-	-	-	-	-	-	-	-	-	-	-	-
	Ethanol	16.5581	16.5865	16.5763	16.4471	16.0569	15.9911	0.0200597	0.049351	0.0286829	1.09217	1.05905	1.0516	0.0929831	0.104943	0.43855	0.464672	0.401268	16.5736	16.165	0.0326978	1.0676	0.0989629	0.43483	0.0143914	0.246469	0.0150528	0.0215978	0.00845674	0.0318651
Specific consumption rate	galUA	0.00536158	0.00572607	0.00526733	0.00719181	0.00646585	0.00798324	0.00653697	0.00773277	0.00518688	0.017507	0.0177226	0.0187923	0.0120008	0.0126168	0.0160505	0.0184927	0.0163549	0.00545166	0.00721363	0.00648554	0.0180073	0.0123088	0.016966	0.00024227	0.000758929	0.00127372	0.000688329	0.000435545	0.00133085
	Glucose	1.47862	1.43942	1.47817	-	-	-	-	-	-	-	-	-	-	-	-	-	-	1.4654	-	-	-	-	-	0.0225022	-	-	-	-	-
	Fructose	-	-	-	1.38743	1.34907	1.35029	-	-	-	-	-	-	-	-	-	-	-	-	1.36226	-	-	-	-	-	0.0218016	-	-	-	-
	Galactose	-	-	-	-	-	-	0.0144607	0.0180417	0.011242	-	-	-	-	-	-	-	-	-	-	0.0145815	-	-	-	-	-	0.00340147	-	-	-
	Xylose	-	-	-	-	-	-	-	-	-	0.0963616	0.0972877	0.101616	-	-	0.0770602	0.0769782	0.0691407	-	-	-	0.0984219	-	0.074393	-	-	-	0.00280502	-	0.00454888
	Arabinose	-	-	-	-	-	-	-	-	-	-	-	-	0.0155388	0.0144921	0.0141978	0.0146111	0.014458	-	-	-	-	0.0150154	0.0144223	-	-	-	-	0.000740125	0.00020894
Specific productivity	Arabitol	-	-	-	-	-	-	-	-	-	-	-	-	0.0036232	0.00613246	0.00407438	0.00566389	0.00492386	-	-	-	-	0.00487783	0.00488738	-	-	-	-	0.00177432	0.000795385
	Xylitol	-	-	-	-	-	-	-	-	-	0.0140668	0.0130144	0.011954	-	-	0.00402339	0.00463117	0.0030348	-	-	-	0.0130117	-	0.00389645	-	-	-	0.00105642	-	0.000805717
	Glycerol	0.0591837	0.0577204	0.0637027	0.0016763	0.00154951	0.00170291	0.00117953	0.00127213	0.000544466	0.00683548	0.00458568	0.00685437	0.00242062	0.00209624	0.00241584	0.00285742	0.00238928	0.0602023	0.0016429	0.00099871	0.00609184	0.00225843	0.00255418	0.00311854	8.19731e-05	0.000396102	0.00130441	0.000229372	0.00026295
	Acetate	-	-	-	-	-	-	-	-	-	-	-	-	-	-	-	-	-	-	-	-	-	-	-	-	-	-	-	-	-
	Ethanol	0.667665	0.649432	0.67029	0.67795	0.63743	0.631561	0.000766002	0.0018972	0.00111013	0.0393398	0.0391877	0.0387685	0.00366616	0.00384758	0.0156346	0.0160301	0.013505	0.662462	0.64898	0.00125778	0.0390987	0.00375687	0.0150566	0.0113608	0.0252597	0.000579875	0.00029585	0.00012828	0.00135814
