# Supplementary material for: Data for simultaneous fermentation of galacturonic acid and five-carbon sugars by engineered Saccharomyces cerevisiae
Source: Data Brief. 2020 Mar 2;29:105359. doi: 10.1016/j.dib.2020.105359 (PMC7078300; doi:10.1016/j.dib.2020.105359)
Supplement: Multimedia component 3 [file mmc3.xlsx]

## Sheet: Raw data
40 g/L Glucose									40 g/L Fructose													40 g/L Galactose
	Time (h)									Time (h)													Time (h)
YE9 ①	0	0	1	2	3	6	24		YE9 ①	0	0	1	2	3	6	12	20	24	36	48		YE9 ①	0	0	1	2	3	6	12	20	24	36	48
OD600	0	47.4	45.6	44.6	42.6	45.2	47.2		OD600		40.6	41	43	41.2	44.2	45.2	47.6	48.6	50.4	52.2		OD600		42.2	44	44.6	45.8	45.6	46.8	47.6	50.6	55.2	54
Biomass	0	23.7	22.8	22.3	21.3	22.6	23.6		Biomass	0	20.3	20.5	21.5	20.6	22.1	22.6	23.8	24.3	25.2	26.1		Biomass	0	21.1	22	22.3	22.9	22.8	23.4	23.8	25.3	27.6	27
D-glucose	40.3904	27.9616	1.12059	0	0	0	0		D-fructose	39.9728	27.5874	6.24278	0.354607	0.32729	0.28553	0.166671	0.180825	0.171499	0.20653	0.252001		D-galactose	41.848	34.3303	32.6285	30.5718	34.4843	32.191	25.8131	12.6435	5.55583	0.597247	0.574312
Glycerol	0.147406	0.673905	2.31465	2.25153	2.46915	2.40363	2.23845		Glycerol	0	0.601873	1.82294	1.9541	2.04432	2.09969	1.86335	1.98657	1.69985	1.77979	1.6726		Glycerol	0.25887	0.216568	0.118088	0.0516066	0.230807	0.399739	0	0.405679	0.453032	0	0
Acetate	0	0	0	0	0	0	0.435343		Acetate	0	0	0	0	0	0	0	0.311323	0.312709	0.690379	0.697591		Acetate	0	0	0	0	0	0.511501	0.268224	0.693273	0.453339	0	0.333761
Ethanol	0	3.97484	15.3476	14.726	16.307	15.4323	13.5605		Ethanol	0	2.55542	12.5073	14.854	15.1833	15.4774	14.3061	15.0042	14.8907	12.7551	11.9167		Ethanol	0	0.475464	0	1.06325	0	0	1.19841	3.70479	5.99681	8.32241	7.97692
	Time (h)									Time (h)													Time (h)
YE9 ②	0	0	1	2	3	6	24		YE9 ②	0	0	1	2	3	6	12	20	24	36	48		YE9 ②	0	0	1	2	3	6	12	20	24	36	48
OD600	0	44.2	49.2	45.8	44.6	46	48.6		OD600		38.4	41.8	44.4	44	43.4	43	44.4	48	53.4	60.2		OD600		45.4	42.2	46.4	46.6	46.6	46	49	49.8	57.8	55.6
Biomass	0	22.1	24.6	22.9	22.3	23	24.3		Biomass	0	19.2	20.9	22.2	22	21.7	21.5	22.2	24	26.7	30.1		Biomass	0	22.7	21.1	23.2	23.3	23.3	23	24.5	24.9	28.9	27.8
D-glucose	40.3904	25.5709	0	0	0	0	0		D-fructose	39.9728	27.0455	2.41786	0.342333	0.34049	0.188983	0.164342	0.174732	0.160827	0.198682	0.211389		D-galactose	41.848	33.7207	32.6285	32.1064	32.0704	30.4531	24.4602	9.45534	1.65999	0.642782	0.809539
Glycerol	0.147406	0.651562	2.07703	2.05723	2.20732	2.17846	2.12377		Glycerol	0	0.546898	1.87343	1.84056	1.8902	1.85266	1.76671	1.87182	1.66869	1.80052	1.66809		Glycerol	0.25887	0.114372	0.118088	0	0.025417	0.091336	0	0.517186	0.278283	0	0
Acetate	0	0	0	0	0	0	0.505086		Acetate	0	0	0	0	0	0	0	0.316903	0.303913	0.618423	0.612354		Acetate	0	0	0	0	0	0	0.247649	0.443165	0	0	0.0574871
Ethanol	0	5.21406	15.7787	15.5227	16.4836	15.3711	13.3244		Ethanol	0	2.6677	14.2748	14.754	15.0429	15.2472	14.293	14.5967	12.9436	13.0033	11.4804		Ethanol	0	0.894019	0	0	0	0	0	4.87838	7.32	8.69131	7.92616
	Time (h)									Time (h)													Time (h)
YE9 ③	0	0	1	2	3	6	24		YE9 ③	0	0	1	2	3	6	12	20	24	36	48		YE9 ③	0	0	1	2	3	6	12	20	24	36	48
OD600	0	43.8	47.6	42.8	41.4	43.6	46.4		OD600		38	43.2	38.2	46.8	44	43.8	45.2	50.6	56	61.2		OD600		44.8	43.2	43.2	45.6	46.2	45.6	49	50.6	53	56
Biomass	0	21.9	23.8	21.4	20.7	21.8	23.2		Biomass	0	19	21.6	19.1	23.4	22	21.9	22.6	25.3	28	30.6		Biomass	0	22.4	21.6	21.6	22.8	23.1	22.8	24.5	25.3	26.5	28
D-glucose	40.3904	24.5942	0	0	0	0	0		D-fructose	39.9728	26.7877	4.0495	0.309075	0.305059	0.301955	0.167237	0.171771	0.167486	0.203629	0.247032		D-galactose	41.848	34.7822	32.7372	32.393	32.1191	30.2927	25.0095	7.56837	0.580608	0.788084	0.954834
Glycerol	0.147406	0.649275	1.40211	1.42869	1.57449	1.34134	1.55385		Glycerol	0	0.261261	2.0037	1.9516	2.09749	2.02415	1.8128	1.84195	1.75668	1.72982	1.67175		Glycerol	0.25887	0.204811	0.0221524	0.020946	0.0247984	0.0978862	0	0.381919	0.277675	0	0
Acetate	0	0	0	0	0	0	0.476778		Acetate	0	0	0	0	0	0	0	0.391422	0.402761	0.537536	0.77763		Acetate	0	0	0	0	0	0	0.181568	0.411843	0	0	0.712356
Ethanol	0	5.4898	15.8782	16.0995	16.6333	15.6343	13.8935		Ethanol	0	1.48398	13.3113	14.2302	15.0324	14.3401	13.4065	12.8013	12.1598	11.2075	9.17175		Ethanol	0	1.07297	0	0	0	0	0	4.72019	6.45448	7.63241	6.67245
40 g/L Glucose									40 g/L Fructose													40 g/L Galactose
Average	Time (h)								Average	Time (h)												Average	Time (h)
	0	0	1	2	3	6	24			0	0	1	2	3	6	12	20	24	36	48			0	0	1	2	3	6	12	20	24	36	48
OD600	0	45.1333	47.4667	44.4	42.8667	44.9333	47.4		OD600	#DIV/0!	39	42	41.8667	44	43.8667	44	45.7333	49.0667	53.2667	57.8667		OD600	#DIV/0!	44.1333	43.1333	44.7333	46	46.1333	46.1333	48.5333	50.3333	55.3333	55.2
Biomass	0	22.5667	23.7333	22.2	21.4333	22.4667	23.7		Biomass	0	19.5	21	20.9333	22	21.9333	22	22.8667	24.5333	26.6333	28.9333		Biomass	0	22.0667	21.5667	22.3667	23	23.0667	23.0667	24.2667	25.1667	27.6667	27.6
D-glucose	40.3904	26.0422	0.37353	0	0	0	0		D-fructose	39.9728	27.1402	4.23671	0.335338	0.32428	0.258822	0.166083	0.175776	0.166604	0.202947	0.236808		D-galactose	41.848	34.2777	32.6647	31.6904	32.8912	30.979	25.0943	9.88908	2.59881	0.676038	0.779562
Glycerol	0.147406	0.658247	1.93126	1.91248	2.08365	1.97447	1.97202		Glycerol	0	0.470011	1.90002	1.91542	2.01067	1.99217	1.81429	1.90012	1.70841	1.77004	1.67081		Glycerol	0.25887	0.178584	0.0861096	0.0241842	0.0936742	0.19632	0	0.434928	0.33633	0	0
Acetate	0	0	0	0	0	0	0.472402		Acetate	0	0	0	0	0	0	0	0.339883	0.339794	0.615446	0.695858		Acetate	0	0	0	0	0	0.1705	0.23248	0.516093	0.151113	0	0.367868
Ethanol	0	4.8929	15.6682	15.4494	16.4747	15.4792	13.5928		Ethanol	0	2.2357	13.3645	14.6127	15.0862	15.0216	14.0019	14.1341	13.3314	12.322	10.8563		Ethanol	0	0.814151	0	0.354415	0	0	0.399472	4.43445	6.59043	8.21538	7.52518
Standard deviation	Time (h)								Standard deviation	Time (h)												Standard deviation	Time (h)
	0	0	1	2	3	6	24			0	0	1	2	3	6	12	20	24	36	48			0	0	1	2	3	6	12	20	24	36	48
OD600	0	1.97315	1.8037	1.50997	1.61658	1.22202	1.11355		OD600	#DIV/0!	1.4	1.11355	3.25167	2.8	0.416333	1.11355	1.66533	1.36137	2.80238	4.93288		OD600	#DIV/0!	1.70098	0.90185	1.60416	0.52915	0.503322	0.61101	0.80829	0.46188	2.40278	1.0583
Biomass	0	0.986577	0.90185	0.754983	0.80829	0.61101	0.556776		Biomass	0	0.7	0.556776	1.62583	1.4	0.208167	0.556776	0.832666	0.680686	1.40119	2.46644		Biomass	0	0.85049	0.450925	0.802081	0.264575	0.251661	0.305505	0.404145	0.23094	1.20139	0.52915
D-glucose	0	1.73245	0.646973	0	0	0	0		D-fructose	0	0.408163	1.91932	0.0235581	0.0179064	0.061038	0.00153427	0.00461631	0.00539014	0.00396813	0.0221528		D-galactose	0	0.532708	0.0627543	0.979249	1.3798	1.05275	0.680425	2.56522	2.6171	0.0996705	0.192024
Glycerol	0	0.0136083	0.47341	0.430093	0.459973	0.559753	0.366662		Glycerol	0	0.18286	0.093268	0.0648382	0.107665	0.126583	0.0483353	0.0763488	0.0446121	0.0363405	0.0023966		Glycerol	0	0.0559189	0.0553885	0.0259552	0.118761	0.176196	0	0.0722211	0.101067	0	0
Acetate	0	0	0	0	0	0	0.0350771		Acetate	0	0	0	0	0	0	0	0.0447217	0.0547077	0.0764648	0.0826517		Acetate	0	0	0	0	0	0.295315	0.0452758	0.154239	0.261735	0	0.328764
Ethanol	0	0.806926	0.282041	0.689675	0.163345	0.137694	0.285873		Ethanol	0	0.653428	0.884926	0.335032	0.0842476	0.60132	0.515664	1.17203	1.40615	0.973121	1.47505		Ethanol	0	0.306655	0	0.613865	0	0	0.691905	0.636834	0.671992	0.537501	0.73892
