# Supplementary material for: Data for simultaneous fermentation of galacturonic acid and five-carbon sugars by engineered Saccharomyces cerevisiae
Source: Data Brief. 2020 Mar 2;29:105359. doi: 10.1016/j.dib.2020.105359 (PMC7078300; doi:10.1016/j.dib.2020.105359)
Supplement: Multimedia component 4 [file mmc4.xlsx]

## Sheet: CPW-like medium
		(g/L)
	Glucose	55
	Fructose	21
	Arabinose	6.5
	Galacturonic acid	5
	Xylose	2.5
	Acetate	1
	Buffer	50 mM
	DW
		(mL)	CPW	CPW+BUFFER
	5x YP	20	16	16
	GLC (200g/L)	27.5	22	22
	FRU (200g/L)	10.5	8.4	8.4
	ARA (400g/L)	1.625	1.3	1.3
	GALA (100g/L)	5	4	4
	XYL (400g/L)	0.625	8.5	8.5
	ACE (100g/L)	1	0.8	0.8
	Buffer (500 mM)	10		8
	LIMONENE
	DW	23.75	19	11

## Sheet: Figure 2
40 g/L Xylose													40 g/L Xylose + 1 g/L Galacturonic acid													40 g/L Xylose + 2 g/L Galacturonic acid													40 g/L Xylose + 5 g/L Galacturonic acid
	Time (h)										6-28h			Time (h)										6-28h			Time (h)										6-28h			Time (h)
YE9 ①	0	0	3	6	12	24	28	48	60	72	Consumption rate		YE9 ①	0	0	3	6	12	24	28	48	60	72	Consumption rate		YE9 ①	0	0	3	6	12	24	28	48	60	72	Consumption rate		YE9 ①	0	0	3	6	12	24	28	48	60	72
OD600	0	1.11	1.92	3.16	8	16	16.36	19.95	20.6	23.3			OD600	0	1.05	1.78	3.1	7.15	14.7	15.88	20.2	21.25	23.5			OD600	0	1.06	1.76	2.77	6.1	13.35	15.6	19.3	20.05	22.8			OD600	0	1.08	1.77	2.72	6.1	12.45	14.96	19.6	19.7	24.2
Biomass	0	0.555	0.96	1.58	4	8	8.18	9.975	10.3	11.65			Biomass	0	0.525	0.89	1.55	3.575	7.35	7.94	10.1	10.625	11.75			Biomass	0	0.53	0.88	1.385	3.05	6.675	7.8	9.65	10.025	11.4			Biomass	0	0.54	0.885	1.36	3.05	6.225	7.48	9.8	9.85	12.1
Galacturonic acid	0	0	0	0	0	0	0	0	0	0	0		Galacturonic acid	1.02155	1.0557	1.15951	1.12043	0.994022	1.18295	1.09101	1.22642	1.07726	1.03375	0.00133708		Galacturonic acid	2.34846	2.41761	2.14818	2.1158	1.96926	1.96262	2.0043	1.94858	1.94236	1.77191	0.00506848		Galacturonic acid	5.34854	5.74868	5.18655	5.24293	5.12453	4.72456	4.45577	3.30514	2.71819	2.72053
Xylose	39.8295	40.7188	40.5032	36.9224	27.4554	4.37115	2.09068	0.225157	0.289297	0.348974	1.58326		Xylose	40.2385	41.266	40.0954	37.5304	28.2549	6.47189	2.43497	0.566838	0.555468	0.662459	1.59525		Xylose	40.2437	41.9979	40.1734	37.192	29.996	8.86149	3.18396	0.57705	0.645264	0.671218	1.54582		Xylose	40.2965	42.202	40.0046	38.2234	31.0051	10.9277	4.76386	0.672127	0.53471	0.615514
Xylitol	0	0	0	0	0.985118	2.79935	3.36967	2.71194	2.67072	2.45737			Xylitol	0	0	0	0	0.78914	2.58148	2.1201	2.14681	1.76834	1.71148			Xylitol	0	0	0	0	0.586365	2.28816	1.82701	1.66454	1.65069	1.54076			Xylitol	0	0	0	0	0.718613	1.33385	1.01416	1.0218	0.829725	0.842471
Glycerol	0.204615	0.188556	0.350826	0.219629	0.291072	0.259252	0.480651	0.450659	0	0.213862			Glycerol	0.195466	0.191044	0.213144	0.22217	0.23346	0.323974	0.221149	0.391298	0.227153	0.237293			Glycerol	0.200337	0.205536	0.209811	0.241439	0.25955	0.420955	0.312398	0.270496	0.517306	0.339492			Glycerol	0.199431	0.326072	0.220157	0.240894	0.296314	0.571218	0.539092	0.304273	0.142189	0.203044
Acetate	0	0	0	0	0	0	0	0	0	0			Acetate	0	0	0	0	0	0	0	0	0	0			Acetate	0	0	0	0	0	0	0	0	0	0			Acetate	0	0	0	0	0	0	0	0	0	0
Ethanol	0	0	0.975363	1.4037	3.59059	10.0165	10.989	8.86573	7.72784	5.96763			Ethanol	0	0	0.486441	1.31305	3.72467	10.4664	11.1643	8.14453	5.23268	2.81683			Ethanol	0	0	0.984761	1.35583	3.24304	10.1224	11.4961	8.63969	6.61158	4.51381			Ethanol	0	0	0.976998	1.35217	3.27814	10.098	11.4346	9.04762	6.34165	4.84971
	Time (h)										12-48h			Time (h)										12-48h			Time (h)										12-48h			Time (h)
YE9 ②	0	0	3	6	12	24	28	48	60	72	Consumption rate		YE9 ②	0	0	3	6	12	24	28	48	60	72	Consumption rate		YE9 ②	0	0	3	6	12	24	28	48	60	72	Consumption rate		YE9 ②	0	0	3	6	12	24	28	48	60	72
OD600	0	1.08	1.9	3.06	7.5	15.7	15.64	20.3	21.95	24			OD600	0	1.1	1.89	3.28	7.7	15.3	16.92	21.2	21.4	25.4			OD600	0	1.07	1.66	2.79	6.3	12.6	14.24	18.75	19.1	23.3			OD600	0	1.07	1.66	2.79	6.3	12.6	14.24	18.75	19.1	23.3
Biomass	0	0.54	0.95	1.53	3.75	7.85	7.82	10.15	10.975	12			Biomass	0	0.55	0.945	1.64	3.85	7.65	8.46	10.6	10.7	12.7			Biomass	0	0.535	0.83	1.395	3.15	6.3	7.12	9.375	9.55	11.65			Biomass	0	0.535	0.83	1.395	3.15	6.3	7.12	9.375	9.55	11.65
Galacturonic acid	0	0	0	0	0	0	0	0	0	0	0		Galacturonic acid	1.02155	1.08883	1.1223	1.14896	0.991277	1.2356	1.09332	1.09654	0.995965	1.05958	0.00252901		Galacturonic acid	5.34854	5.50763	5.29463	5.22973	5.16086	4.68689	4.30357	3.34891	2.88225	2.79702	0.0420983		Galacturonic acid	5.34854	5.50763	5.29463	5.22973	5.16086	4.68689	4.30357	3.34891	2.88225	2.79702
Xylose	39.8295	41.2497	39.5699	36.3166	28.4059	5.16352	1.83022	0.265309	0.33207	0.403818	1.56756		Xylose	40.2385	41.3258	39.5817	37.0318	28.0714	6.40818	2.16531	0.541281	0.569106	0.750951	1.58484		Xylose	40.2965	41.6221	40.5756	37.9949	31.4322	11.8331	5.62305	0.612331	0.523782	0.528218	1.47145		Xylose	40.2965	41.6221	40.5756	37.9949	31.4322	11.8331	5.62305	0.612331	0.523782	0.528218
Xylitol	0	0	0	0	0.973727	3.22728	3.14563	2.69926	2.53776	2.23755			Xylitol	0	0	0	0	0.810885	2.73262	1.99781	1.7973	1.56752	1.68304			Xylitol	0	0	0	0	0.740929	1.44015	1.29191	1.26972	1.12109	1.07222			Xylitol	0	0	0	0	0.740929	1.44015	1.29191	1.26972	1.12109	1.07222
Glycerol	0.204615	0.193238	0.388394	0.198185	0.275324	0.306756	0.257466	0.165292	0	0			Glycerol	0.195466	0.189575	0.191591	0.238193	0.237383	0.314153	0.250841	0.334352	0.209665	0.403471			Glycerol	0.199431	0.266597	0.251619	0.227168	0.298822	0.578896	0.612284	0.595423	0.260456	0.149606			Glycerol	0.199431	0.266597	0.251619	0.227168	0.298822	0.578896	0.612284	0.595423	0.260456	0.149606
Acetate	0	0	0	0	0	0	0	0	0	0			Acetate	0	0	0	0	0	0	0	0	0	0			Acetate	0	0	0	0	0	0	0	0	0	0			Acetate	0	0	0	0	0	0	0	0	0	0
Ethanol	0	0	1.10503	1.37579	3.64105	10.0575	11.0335	9.37475	7.45738	5.02211			Ethanol	0	0	0.93013	1.43886	3.72178	10.4742	10.8684	7.75742	4.22646	2.38122			Ethanol	0	0	0.573138	1.41763	3.21646	9.54455	11.2869	10.1878	7.82457	7.24654			Ethanol	0	0	0.573138	1.41763	3.21646	9.54455	11.2869	10.1878	7.82457	7.24654
	Time (h)										12-48h			Time (h)										12-48h			Time (h)										12-48h			Time (h)
YE9 ③	0	0	3	6	12	24	28	48	60	72	Consumption rate		YE9 ③	0	0	3	6	12	24	28	48	60	72	Consumption rate		YE9 ③	0	0	3	6	12	24	28	48	60	72	Consumption rate		YE9 ③	0	0	3	6	12	24	28	48	60	72
OD600	0	1.08	1.78	3.23	7.85	16	17.16	22.1	22.5	26.5			OD600	0	1.08	1.95	3.21	7.45	14.7	17.44	21.15	22.8	25.3			OD600	0	1.07	1.94	3.03	6.3	13.4	15.32	20.05	21.15	24			OD600	0	1.11	1.83	2.97	6.35	12.4	14.68	19.6	21.05	24.7
Biomass	0	0.54	0.89	1.615	3.925	8	8.58	11.05	11.25	13.25			Biomass	0	0.54	0.975	1.605	3.725	7.35	8.72	10.575	11.4	12.65			Biomass	0	0.535	0.97	1.515	3.15	6.7	7.66	10.025	10.575	12			Biomass	0	0.555	0.915	1.485	3.175	6.2	7.34	9.8	10.525	12.35
Galacturonic acid	0	0	0	0	0	0	0	0	0	0	0		Galacturonic acid	1.02155	1.05897	1.09794	1.15866	0.999182	1.18005	1.06764	1.25683	1.23326	1.0731	0.00413721		Galacturonic acid	2.34846	2.40721	2.12627	2.13198	1.94995	1.88596	1.97705	1.84546	1.88315	1.75397	0.00704215		Galacturonic acid	5.34854	5.45409	5.15744	5.22843	5.0434	4.67847	4.69829	3.32521	2.85644	2.86847
Xylose	39.8295	40.98	40.2722	36.9259	27.7878	4.5628	1.41133	0.355368	0.459844	0.561518	1.6143		Xylose	40.2385	41.2296	39.4687	36.7894	28.7253	6.6879	2.21885	0.545	0.628811	0.664057	1.57139		Xylose	40.2437	41.5092	40.2748	37.2859	29.6665	8.71337	3.07834	0.487766	0.600267	0.646688	1.55489		Xylose	40.2965	41.2406	39.9389	38.0048	30.5971	11.3135	4.88507	0.692934	0.555024	0.553461
Xylitol	0	0	0	0	0.965967	3.08656	2.59367	2.30032	2.17667	1.95718			Xylitol	0	0	0	0	0.852157	2.92051	2.46319	2.40593	2.08337	1.96924			Xylitol	0	0	0	0	0.716724	2.46784	2.16518	2.0387	1.93453	1.83228			Xylitol	0	0	0	0	0.743279	1.49141	1.17133	1.15028	0.93943	0.873184
Glycerol	0.204615	0.197613	0.379368	0.404932	0.271564	0.260838	0.191846	0.199082	0	0			Glycerol	0.195466	0.20255	0.194358	0.236517	0.262596	0.352689	0.198793	0.349336	0.45573	0.260427			Glycerol	0.200337	0.191237	0.217313	0.21844	0.264163	0.423712	0.343493	0.188889	0.429635	0.353808			Glycerol	0.199431	0.18874	0.21084	0.224744	0.296312	0.579358	0.591279	0.26786	0.14037	0.192314
Acetate	0	0	0	0	0	0	0	0	0	0			Acetate	0	0	0	0	0	0	0	0	0	0			Acetate	0	0	0	0	0	0	0	0	0	0			Acetate	0	0	0	0	0	0	0	0	0	0
Ethanol	0	0	0	1.45542	3.87929	10.1357	10.267	7.21159	4.84099	2.46362			Ethanol	0	0	0.582807	1.52691	3.61506	10.1321	10.7048	6.6558	4.4467	2.14047			Ethanol	0	0	0.96755	1.42738	3.53262	9.46813	11.4394	8.79058	6.65778	4.39798			Ethanol	0	0	0.995997	1.37248	3.23387	9.83872	11.6848	10.0936	7.90645	5.32491
Average	Time (h)										12-48h		Average	Time (h)										12-48h		Average	Time (h)										12-48h		Average	Time (h)
	0	0	3	6	12	24	28	48	60	72	Consumption rate			0	0	3	6	12	24	28	48	60	72	Consumption rate			0	0	3	6	12	24	28	48	60	72	Consumption rate			0	0	3	6	12	24	28	48	60	72
OD600	0	1.09	1.86667	3.15	7.78333	15.9	16.3867	20.7833	21.6833	24.6			OD600	0	1.07667	1.87333	3.19667	7.43333	14.9	16.7467	20.85	21.8167	24.7333			OD600	0	1.06667	1.78667	2.86333	6.23333	13.1167	15.0533	19.3667	20.1	23.3667			OD600	0	1.08667	1.75333	2.82667	6.25	12.4833	14.6267	19.3167	19.95	24.0667
Biomass	0	0.545	0.933333	1.575	3.89167	7.95	8.19333	10.3917	10.8417	12.3			Biomass	0	0.538333	0.936667	1.59833	3.71667	7.45	8.37333	10.425	10.9083	12.3667			Biomass	0	0.533333	0.893333	1.43167	3.11667	6.55833	7.52667	9.68333	10.05	11.6833			Biomass	0	0.543333	0.876667	1.41333	3.125	6.24167	7.31333	9.65833	9.975	12.0333
Galacturonic acid	0	0	0	0	0	0	0	0	0	0	0		Galacturonic acid	1.02155	1.06784	1.12658	1.14268	0.994827	1.19953	1.08399	1.19326	1.10216	1.05547	0.00266777		Galacturonic acid	3.34848	3.44415	3.1897	3.15917	3.02669	2.84516	2.76164	2.38098	2.23592	2.10763	0.0180696		Galacturonic acid	5.34854	5.57013	5.21288	5.2337	5.1096	4.69664	4.48587	3.32642	2.81896	2.79534
Xylose	39.8295	40.9828	40.1151	36.7216	27.883	4.69916	1.77741	0.281945	0.360404	0.438103	1.58837		Xylose	40.2385	41.2738	39.7153	37.1172	28.3505	6.52266	2.27304	0.55104	0.584462	0.692489	1.58382		Xylose	40.2613	41.7098	40.3412	37.4909	30.3649	9.80265	3.96178	0.559049	0.589771	0.615375	1.52405		Xylose	40.2965	41.6882	40.1731	38.0744	31.0115	11.3581	5.09066	0.659131	0.537839	0.565731
Xylitol	0	0	0	0	0.974937	3.03773	3.03632	2.57051	2.46172	2.21737			Xylitol	0	0	0	0	0.817394	2.74487	2.1937	2.11668	1.80641	1.78792			Xylitol	0	0	0	0	0.68134	2.06538	1.76137	1.65766	1.56877	1.48175			Xylitol	0	0	0	0	0.734274	1.4218	1.15914	1.14727	0.963415	0.929291
Glycerol	0.204615	0.193136	0.372863	0.274249	0.27932	0.275615	0.309988	0.271678	0	0.0712875			Glycerol	0.195466	0.19439	0.199698	0.232293	0.24448	0.330272	0.223594	0.358329	0.297516	0.300397			Glycerol	0.200035	0.221123	0.226247	0.229016	0.274178	0.474521	0.422725	0.351603	0.402466	0.280969			Glycerol	0.199431	0.26047	0.227538	0.230936	0.29715	0.576491	0.580885	0.389185	0.181005	0.181655
Acetate	0	0	0	0	0	0	0	0	0	0			Acetate	0	0	0	0	0	0	0	0	0	0			Acetate	0	0	0	0	0	0	0	0	0	0			Acetate	0	0	0	0	0	0	0	0	0	0
Ethanol	0	0	0.693463	1.41164	3.70364	10.0699	10.7632	8.48403	6.6754	4.48445			Ethanol	0	0	0.666459	1.42628	3.68717	10.3576	10.9125	7.51925	4.63528	2.44618			Ethanol	0	0	0.841816	1.40028	3.33071	9.71168	11.4075	9.20604	7.03131	5.38611			Ethanol	0	0	0.848711	1.38076	3.24283	9.8271	11.4688	9.77635	7.35756	5.80706
Standard deviation	Time (h)										12-48h		Standard deviation	시간(h)										12-48h		Standard deviation	Time (h)										12-48h		Standard deviation	Time (h)
	0	0	3	6	12	24	28	48	60	72	Consumption rate			0	0	3	6	12	24	28	48	60	72	Consumption rate			0	0	3	6	12	24	28	48	60	72	Consumption rate			0	0	3	6	12	24	28	48	60	72
OD600	0	0.0173205	0.0757188	0.08544	0.25658	0.173205	0.760351	1.15362	0.977667	1.68226			OD600	0	0.0251661	0.0862168	0.0907377	0.275379	0.34641	0.794313	0.563471	0.854888	1.06927			OD600	0	0.0057735	0.141892	0.144684	0.11547	0.448144	0.718146	0.652559	1.02591	0.602771			OD600	0	0.0208167	0.0862168	0.12897	0.132288	0.104083	0.362951	0.490748	0.998749	0.70946
Biomass	0	0.00866025	0.0378594	0.04272	0.12829	0.0866025	0.380175	0.576809	0.488834	0.84113			Biomass	0	0.0125831	0.0431084	0.0453689	0.137689	0.173205	0.397157	0.281736	0.427444	0.534634			Biomass	0	0.00288675	0.070946	0.0723418	0.057735	0.224072	0.359073	0.32628	0.512957	0.301386			Biomass	0	0.0104083	0.0431084	0.0644851	0.0661438	0.0520416	0.181475	0.245374	0.499375	0.35473
Galacturonic acid	0	0	0	0	0	0	0	0	0	0	0		Galacturonic acid	0	0.0182553	0.0310073	0.0198727	0.0040136	0.0312646	0.0142086	0.0851323	0.12059	0.0199936	0.00140521		Galacturonic acid	1.7321	1.78703	1.82296	1.79317	1.84827	1.59545	1.33542	0.839838	0.560523	0.597094	0.0208328		Galacturonic acid	0	0.156929	0.0722854	0.00802395	0.0601381	0.024541	0.199074	0.0219144	0.0882192	0.0739814
Xylose	0	0.265443	0.486059	0.350795	0.482316	0.413406	0.342742	0.0666801	0.0887338	0.110342	0.0237842		Xylose	0	0.0485808	0.334022	0.377834	0.337313	0.14661	0.142764	0.0138077	0.0390084	0.0506358	0.0119624		Xylose	0.0304884	0.255871	0.209203	0.438951	0.938862	1.75997	1.43967	0.0642035	0.0614175	0.0764697	0.0457826		Xylose	0	0.484076	0.350177	0.129187	0.417552	0.454329	0.46503	0.0418438	0.015854	0.0449227
Xylitol	0	0	0	0	0.00963275	0.218105	0.39938	0.234074	0.255653	0.250706			Xylitol	0	0	0	0	0.032009	0.169847	0.241263	0.305429	0.260024	0.157671			Xylitol	0	0	0	0	0.0831359	0.548872	0.440316	0.384535	0.412863	0.383451			Xylitol	0	0	0	0	0.0136136	0.0803685	0.139277	0.12399	0.147155	0.124727
Glycerol	0	0.00452951	0.0196109	0.113682	0.0103494	0.0269805	0.151396	0.15592	0	0.123474			Glycerol	0	0.00710556	0.011727	0.00880679	0.0158118	0.0200254	0.0261101	0.0295185	0.137296	0.0900109			Glycerol	0.00052297	0.0400253	0.0222903	0.0116105	0.0214664	0.090402	0.164898	0.215061	0.130563	0.113989			Glycerol	0	0.0688705	0.0213683	0.00870938	0.00144858	0.00457208	0.0376868	0.179532	0.0688127	0.0282689
Acetate	0	0	0	0	0	0	0	0	0	0			Acetate	0	0	0	0	0	0	0	0	0	0			Acetate	0	0	0	0	0	0	0	0	0	0			Acetate	0	0	0	0	0	0	0	0	0	0
Ethanol	0	0	0.604046	0.0404032	0.154196	0.0605715	0.43027	1.13097	1.59439	1.81282			Ethanol	0	0	0.233374	0.107484	0.0624701	0.195305	0.232866	0.772413	0.528956	0.342827			Ethanol	0	0	0.232841	0.0388017	0.175363	0.357701	0.108162	0.853608	0.687371	1.61222			Ethanol	0	0	0.238842	0.0335027	0.031797	0.276914	0.201094	0.632856	0.880749	1.26907
Average	0 - 48 h
	D-xylose	D-galacturonic acid
0	1.58837	0
1	1.58382	0.00266777
2	1.52405	0.0180696
5	1.49926	0.0477215
10	1.30217	0.118644
20	0.895097	0.212672
40	0.4536	0.10433
60	0.125212	0
80	0	0
100	0	0
Standard deviation	0 - 48 h
	Xylose	D-galacturonic acid
0	0.0237842	0
1	0.0119624	0.00140521
2	0.0457826	0.0208328
5	0.025295	0.00229552
10	0.0351084	0.00376755
20	0.0295968	0.0212784
40	0.0957401	0.0302465
60	0.0153045	0
80	0	0
100	0	0
[truncated: 81 more columns]
