# Supplementary material for: Data for simultaneous fermentation of galacturonic acid and five-carbon sugars by engineered Saccharomyces cerevisiae
Source: Data Brief. 2020 Mar 2;29:105359. doi: 10.1016/j.dib.2020.105359 (PMC7078300; doi:10.1016/j.dib.2020.105359)
Supplement: Multimedia component 5 [file mmc5.xml]

<?xml version="1.0" encoding="utf-8" standalone="no"?>
<data>
  <datasets>
    <author>soorinkim@knu.ac.kr</author>
    <type>0</type>
    <dataset>
      <value>6</value>
      <reason>Other (please explain)</reason>
      <comments>I have submitted my raw data as a supplementary data file along with my manuscript.</comments>
    </dataset>
  </datasets>
</data>
